# Supplementary material for: Molecular and epistatic interactions between pioneer transcription factors shape nucleosome dynamics and cell differentiation
Source: Nat Commun. 2025 Dec 10;17:698. doi: 10.1038/s41467-025-67308-0 (PMC12820075; doi:10.1038/s41467-025-67308-0)
Supplement: Supplementary file 4 — Source Data [file 41467_2025_67308_MOESM4_ESM.zip]

Archive with 5 entries (4 files):
- Source Data/
- Source Data/source_data_2.csv
- __MACOSX/Source Data/._source_data_2.csv
- Source Data/source_data_1.xlsx
- __MACOSX/Source Data/._source_data_1.xlsx
