# Supplementary material for: Molecular and epistatic interactions between pioneer transcription factors shape nucleosome dynamics and cell differentiation
Source: Nat Commun. 2025 Dec 10;17:698. doi: 10.1038/s41467-025-67308-0 (PMC12820075; doi:10.1038/s41467-025-67308-0)
Supplement: Supplementary file 4 — Source Data [file 41467_2025_67308_MOESM4_ESM.zip › Source Data/source_data_1.xlsx]

## Sheet: RNA-seq all figures
gene_name	GATA6_effect	Oct4si_effect	d0_GATA6	8h_GATA6	16h_GATA6	d1_GATA6	d2_GATA6	d3_GATA6	d4_GATA6	d7_GATA6	d2_GATA6_siCTL	d2_GATA6_siOCT4
1110002J07Rik	down_late	down_si	2.991248	2.50827	5.64689	4.56777	2.646835	1.838587	0.3854168	0.19624	2.207802833	0.540662383
1110002L01Rik	down_early	unchanged	21.54086	15.54588	21.49206	17.46995	7.787803	6.11696	5.083582	4.866912	6.581723046	6.819690569
1110032A03Rik	up_mid	unchanged	4.043093	4.242264	4.484937	3.844573	8.028181	9.52656	11.7573	10.98347	9.64932588	9.107429408
1110038B12Rik	down_late	unchanged	379.1407	383.6612	374.5677	387.728	388.4014	264.9448	284.8828	165.315	327.757122	316.4365431
1110059G10Rik	up_late	unchanged	8.743377	12.12826	12.15003	13.00359	12.57984	13.50682	17.3185	18.17335	33.01642274	29.75688451
1110065P20Rik	up_late	unchanged	17.96442	21.78015	21.83082	20.26709	27.99477	28.14085	26.74785	40.60648	12.35635788	14.03484357
1190005I06Rik	down_early	unchanged	29.54498	24.79934	20.03163	15.59161	6.474828	2.686605	2.149469	1.403924	1.608291592	1.266028438
1190007I07Rik	down_late	unchanged	47.38556	37.7357	46.56315	42.23413	40.45465	35.46304	26.69874	21.88133	12.6586287	12.05446556
1500009L16Rik	up_late	unchanged	37.45692	43.49767	57.21647	67.06939	49.58351	56.40531	150.236	222.9251	54.6317814	55.24226817
1600012H06Rik	up_mid	unchanged	9.981871	10.41377	10.66687	12.05102	16.48648	28.37748	21.51569	40.28908	20.24119653	20.82974847
1600014C10Rik	up_late	unchanged	2.541242	4.387282	3.180883	3.084537	2.639885	2.842224	4.576463	8.141157	3.898127657	4.103609794
1600020E01Rik	down_trans	unchanged	12.08246	11.23278	9.768152	8.729443	6.29221	5.693856	4.919461	7.511565	13.19333046	9.714854744
1700001L05Rik	down_late	unchanged	21.25926	10.56956	21.78911	16.54027	11.50102	16.49117	9.303117	6.232255	12.89148647	13.39433278
1700007L15Rik	down_late	unchanged	6.273063	4.793663	7.702636	7.016986	5.791707	4.301964	3.924676	2.93523	6.185537299	5.800829379
1700008O03Rik	down_late	unchanged	1.526101	1.704015	2.869228	2.084533	2.03079	1.449587	0.929851	0.4027012	1.079248096	0.459216261
1700017B05Rik	up_early	unchanged	11.31488	14.78505	19.78202	23.21735	28.78153	48.03159	53.34106	58.04443	17.79072642	18.7117099
1700019D03Rik	down_early	down_si	25.82408	8.538123	12.11964	6.854866	3.422052	1.983657	0.8756315	0.406372	3.642592914	1.555244796
1700025G04Rik	up_early	unchanged	1.16394	0.8382466	1.487065	2.577936	6.142908	10.71295	11.19654	14.53398	26.04167594	19.22507032
1700029P11Rik	down_early	unchanged	18.07281	6.701001	12.97187	8.537442	4.583185	1.777731	1.173197	0.1928428	5.519938868	2.826474329
1700030C10Rik	down_late	unchanged	9.027517	9.900779	6.931504	5.043944	4.596233	5.468074	5.371001	4.431011	4.477055781	3.867344574
1700030C10Rik	down_late	unchanged	9.027517	9.900779	6.931504	5.043944	4.596233	5.468074	5.371001	4.431011	4.477055781	3.867344574
1700052K11Rik	up_mid	unchanged	0.7951876	1.44682	0.8990504	1.135207	1.292885	2.243977	3.424305	3.814468	1.89344528	2.151200864
1700086O06Rik	up_late	unchanged	0.8627043	1.159577	0.804442	0.9358223	1.587727	1.108555	2.710939	1.946043	1.086797909	1.596132294
1700088E04Rik	up_late	unchanged	1.008093	1.301435	1.189873	1.503559	1.800598	1.868794	1.440568	2.776423	1.812838133	2.13822279
1700096K18Rik	up_mid	unchanged	0.8188423	1.281205	1.176117	1.597962	2.372666	3.889907	2.728008	4.19689	2.732464237	2.008124396
1700108F19Rik	down_early	unchanged	13.17623	3.422058	3.734444	2.510233	1.066307	0.3007421	0.1925166	0.03041635	1.093350489	1.478015906
1700109H08Rik	up_late	unchanged	3.126009	4.049997	2.190534	1.611494	1.479179	2.39641	2.319604	6.350836	4.352343228	3.421902798
1700113A16Rik	down_early	unchanged	3.813195	2.812658	4.353002	2.726344	1.309653	1.68653	0.86542	0.7382101	1.253415194	1.486342102
1810009A15Rik	down_mid	unchanged	327.0642	346.8321	354.402	346.7029	237.4273	144.4012	146.8232	104.1146	171.233627	182.6961175
1810014B01Rik	down_late	unchanged	21.22876	8.956897	7.408473	10.52888	23.98479	2.301406	1.84234	1.116829	17.73440821	8.119502841
1810019D21Rik	up_trans	unchanged	1.691808	2.08585	2.085242	2.091212	2.981512	4.400034	5.692878	3.028172	3.122845214	3.127044756
1810055G02Rik	up_late	unchanged	23.20475	24.78958	27.82952	30.73071	26.62994	27.96164	41.15026	53.45319	23.15638489	24.20293279
2010110K18Rik	up_mid	unchanged	2.632532	2.176525	2.416818	2.469636	4.744892	5.576541	5.39869	7.555122	7.182207016	6.618964309
2010315B03Rik	up_mid	unchanged	0.8933292	1.125803	1.662771	1.250032	2.210011	3.295061	2.555515	3.913596	3.726061669	3.102255525
2200002D01Rik	up_early	unchanged	6.293792	24.6927	15.6484	22.00538	55.94537	106.4024	118.1947	71.91001	50.45846876	54.47115901
2210409E12Rik	up_early	unchanged	27.29726	113.3186	79.31184	69.33776	120.84	155.9122	90.04869	112.3346	270.7580269	174.9471558
2210418O10Rik	down_trans	unchanged	41.23151	5.932008	3.914803	8.868872	15.1498	12.14568	2.247014	27.0162	8.241545197	4.034758309
2300009A05Rik	up_trans	unchanged	8.16506	7.159861	12.41845	12.40593	11.5955	16.81271	12.95649	15.60042	5.546813091	5.212987412
2310030G06Rik	up_mid	unchanged	6.189091	3.802381	4.282257	4.854751	11.45023	17.79592	28.29488	31.26544	20.35240502	24.93645113
2310057M21Rik	up_mid	unchanged	8.127154	12.81568	11.46109	14.90756	18.11972	17.87015	20.8482	29.90573	12.41109105	11.53730053
2310061I04Rik	down_late	unchanged	35.70689	35.56148	34.68591	35.48376	25.1787	19.82347	18.7882	14.16709	20.16124283	18.57238705
2410003I16Rik	down_mid	unchanged	6.0261	4.492592	6.264337	5.45628	2.515233	0.679254	0.08441163	0	4.386364569	3.177351271
2410141K09Rik	down_early	unchanged	10.43526	8.123377	5.701326	4.979922	1.800696	0.5440745	0.7466348	0.1590709	1.554957644	1.253052406
2510002D24Rik	up_mid	unchanged	7.921313	6.911919	9.429625	11.2634	18.23625	28.46573	21.19756	20.17012	12.28838488	12.17786718
2510039O18Rik	up_mid	unchanged	20.43741	26.19489	26.15001	29.78487	41.07116	60.99931	64.26975	71.99936	26.54302941	20.9723666
2610002M06Rik	up_mid	unchanged	1.563181	1.784853	1.372257	1.297333	2.694056	4.670368	3.461376	4.563622	4.562864545	3.173322792
2610008E11Rik	up_mid	unchanged	2.517509	4.360266	2.781614	3.442606	5.171979	8.816902	6.259727	16.07153	10.1174502	10.33222633
2610021A01Rik	down_mid	unchanged	33.48111	28.62405	29.42416	25.23333	17.53903	11.9899	9.224953	8.494752	22.90616093	19.29707667
2610037D02Rik	down_early	unchanged	2.893295	3.200757	2.477202	1.797354	0.9340984	0.8448941	0.8079777	0.9544837	1.25656183	0.813101419
2610301B20Rik	up_late	unchanged	7.160014	6.425579	8.280843	10.49338	11.4807	12.81096	12.16932	14.62321	16.14056055	13.11956905
2610306M01Rik	up_late	unchanged	2.192381	2.609293	2.545139	2.962949	3.141146	3.984526	4.370823	5.128406	3.117204896	3.161153695
2610318N02Rik	down_late	unchanged	57.54483	51.03418	49.76386	40.44924	49.24392	40.18982	34.84198	17.39178	37.25523557	33.33209468
2610528J11Rik	down_early	unchanged	6.858864	8.938606	8.346022	5.794	3.134423	1.618777	0.4596079	0.4403878	2.284908975	2.892152994
2700038G22Rik	down_mid	unchanged	14.56008	25.6664	20.62246	22.70586	8.840736	6.211044	5.391364	2.754667	8.565371482	6.309358139
2700081O15Rik	down_trans	unchanged	12.93187	9.453043	9.46035	7.658799	3.482794	3.247754	2.951034	7.805646	2.247616336	1.92431088
2700097O09Rik	down_late	unchanged	36.71703	32.84755	37.95204	32.49717	25.82862	18.92156	18.11843	17.05575	22.69092561	26.28730346
2810004N23Rik	down_late	unchanged	70.59926	69.37391	74.25235	72.20755	61.91256	57.44033	50.8304	33.29059	59.37401552	51.28828647
2810025M15Rik	down_trans	unchanged	131.2534	87.3808	79.06743	75.57967	62.88256	66.4965	31.84255	29.79438	137.1950293	109.7200226
2810408A11Rik	down_late	unchanged	3.590103	3.325241	3.711204	2.361497	2.21007	2.990784	0.8519861	1.289736	3.468975564	2.054469522
2810429I04Rik	down_mid	unchanged	14.97581	10.99653	12.86256	15.70333	9.23253	6.755987	7.48074	6.699632	9.845887698	6.925821666
2810459M11Rik	up_early	down_si	0.09137202	0.01352934	0.05746064	0.3547432	9.814252	22.80095	32.86426	6.764908	5.022896756	1.038180431
2900026A02Rik	down_mid	unchanged	4.493404	8.880657	6.41501	5.047359	2.359131	1.439686	1.145927	0.9037852	1.787789999	2.380601769
2900076A07Rik	up_late	unchanged	3.559371	5.428397	4.643563	3.807623	4.346184	4.230905	4.802871	7.315951	4.844634451	4.41510096
3110009E18Rik	down_late	unchanged	8.695887	8.197132	10.31427	11.57473	7.909567	7.171407	3.915972	4.324679	6.894349132	7.167026524
3110056K07Rik	down_trans	unchanged	6.131419	4.16404	5.694572	5.253447	3.831243	3.974184	2.812216	4.376569	6.496325275	5.102938129
3110082I17Rik	down_late	unchanged	42.52918	37.8828	47.71414	45.57903	38.8732	26.16973	23.61009	10.75256	24.69854144	24.64755304
3830403N18Rik	up_mid	unchanged	0.02707019	0.2536315	0.08450742	0.0912537	0.08121945	0.6690398	1.294687	9.148223	0.708527923	1.131980084
3830417A13Rik	up_trans	up_si	1.9424	1.581829	2.714399	2.88856	6.315708	11.59518	8.820446	2.571659	10.25515003	73.37176795
4732496C06Rik	up_mid	unchanged	0.2402448	0.4664244	0.4224681	0.6182405	1.2083	1.341632	0.8585368	1.022428	1.152207728	0.643560973
4833420G17Rik	down_trans	unchanged	19.51702	22.99827	20.71153	18.22029	13.45029	13.85624	8.853672	14.18485	18.58728402	16.10279201
4930402H24Rik	up_mid	unchanged	5.596435	6.553821	7.185399	6.219649	9.378607	11.58425	13.76595	17.27939	12.11094919	10.28660511
4930447C04Rik	down_early	unchanged	27.86352	29.70317	23.75233	20.96731	13.1384	11.4908	8.836818	4.427707	17.93435245	20.09982405
4930461G14Rik	down_mid	unchanged	7.10197	3.731583	6.793754	5.439304	4.589711	2.439999	0.4292585	0.18614	5.106440748	3.775410045
4930481B07Rik	up_late	unchanged	1.617355	1.990476	2.068287	1.391838	1.810756	2.470458	2.305223	3.884657	1.996719391	1.367013541
4930522L14Rik	up_trans	unchanged	11.37934	9.094022	9.680565	9.081075	18.88649	30.24867	22.49569	18.87968	33.11642789	26.77311301
4930556M19Rik	down_trans	unchanged	0.8696618	0.4800347	0.7097862	0.8242762	0.4163162	1.186174	0.9226546	2.728587	0.948139541	0.890547434
4930558J18Rik	down_late	unchanged	2.652763	3.396881	2.291486	1.959457	1.367364	1.551177	1.233633	1.20832	1.569745253	1.244415999
4930579G24Rik	up_late	unchanged	10.618	8.186199	11.3049	10.85502	13.44727	15.91391	18.85881	23.97333	13.90716213	12.24837439
4931406C07Rik	down_trans	unchanged	13.56221	9.545869	14.35712	13.53062	9.466913	11.13543	5.993091	9.26317	11.82336539	10.40215821
4931406P16Rik	up_late	unchanged	21.24299	23.29686	19.41716	23.5248	24.0336	36.68455	36.06886	48.45874	27.62351511	20.46713508
4932438A13Rik	up_mid	down_si	13.93422	14.41254	13.08707	13.83135	25.22517	34.75107	30.62244	29.28814	44.33094494	25.60492452
4933404O12Rik	down_late	unchanged	13.86615	9.193486	11.52855	12.90252	9.148805	6.998708	7.051544	3.992627	9.642526935	8.922924194
4933439C10Rik	up_late	unchanged	2.290739	2.65626	2.612674	2.942719	3.015228	5.031953	4.079914	10.80618	1.897041788	1.939108165
5031439G07Rik	up_mid	unchanged	6.652455	5.810432	8.293951	9.280533	14.21214	23.09857	19.86212	39.36439	13.63701254	12.03371061
5033406O09Rik	up_trans	unchanged	0.8323076	0.9601629	1.480573	1.368326	2.897629	1.936646	0.9803029	0.4432313	2.519558431	1.592466781
5430403G16Rik	up_trans	unchanged	3.275398	5.255458	3.160038	3.783978	5.858889	9.039994	6.084306	3.885313	10.5750297	7.99713987
5730455P16Rik	down_trans	unchanged	6.68971	7.158995	6.042968	5.155458	3.726244	3.714016	3.123273	4.265185	4.711328759	3.772890892
5730507C01Rik	down_mid	unchanged	5.302274	4.252226	3.76181	3.158796	2.947997	2.287865	1.551547	2.037568	3.286239236	2.665136269
8030474K03Rik	up_trans	unchanged	1.918488	3.403656	3.40696	3.35137	2.112312	1.990508	0.8586559	1.008473	3.164803675	4.099175034
9130024F11Rik	up_mid	up_si	0.1150622	0.263578	0.2974895	0.2770252	0.4569063	2.129129	1.842035	3.777891	0.823073199	1.999035341
9130221H12Rik	up_late	unchanged	3.854059	4.519672	3.369725	3.635179	4.433685	5.971484	7.426741	8.591325	5.192926913	4.312331816
9130401M01Rik	down_mid	unchanged	75.29721	66.85357	66.86353	63.78894	49.19527	36.18986	37.17748	30.87662	34.09004047	39.31111285
9230112E08Rik	up_mid	unchanged	0.9541418	1.17625	1.091669	1.185767	1.594221	2.355723	3.157841	7.336206	3.273918816	1.994236827
9230114K14Rik	up_late	unchanged	2.839057	4.678852	2.457175	3.304234	1.665319	3.017912	5.417574	11.62499	2.637848698	4.30476746
9530068E07Rik	up_late	unchanged	22.44694	30.92809	22.5946	23.64539	24.52154	41.93818	43.34177	97.93622	28.26802866	29.42083326
9930012K11Rik	down_early	unchanged	2.916717	3.471567	2.021231	1.726442	1.438329	1.436268	1.149297	1.421284	1.935928085	2.94758588
A330009N23Rik	up_trans	unchanged	1.48559	1.831635	0.7403437	1.571096	1.556845	3.020905	2.126591	0.7818983	1.403043362	1.146760642
A4galt	up_late	unchanged	3.437613911	1.89631883533333	2.54150767833333	1.33108542033333	5.16122065833333	17.3157047723333	8.707957809	14.4420803833333	11.3323221	6.735369852
A530020G20Rik	up_early	down_si	0.01014673	0	0.09799657	0.168956	0.5076608	1.203083	0.7302006	1.204671	1.189468485	0.385038967
A530084C06Rik	up_early	unchanged	0.01353742	0.2265078	2.501158	5.223321	12.29933	12.74755	10.70916	4.468194	1.591816241	1.124662024
A630089N07Rik	down_early	unchanged	22.47114	21.68207	19.13841	13.69644	9.283629	9.655844	11.00322	5.865082	10.72572749	8.823454769
A730011C13Rik	up_late	unchanged	0.4466121	0.3921114	0.5542879	0.6925281	0.6802266	0.6827415	0.7809223	1.201408	1.105431862	1.345997401
A730020E08Rik	up_mid	down_si	0	0	0.01013958	0.1148546	0.5888235	1.419324	1.578417	0.8223562	1.398228652	0.455093025
A730049H05Rik	up_late	unchanged	0.9474618	0.4564178	0.2399192	0.2398823	1.106748	1.754007	3.072623	18.81943	2.770164313	1.628470484
A930001C03Rik	up_late	unchanged	0.6869745	0.9226726	0.5845698	0.621649	0.6463882	1.419413	1.260643	2.944023	1.255629251	1.615431474
AA414768	up_late	unchanged	5.315547	8.276772	7.536307	7.324588	8.22466	9.259986	9.410435	12.93979	4.942741317	4.988446832
AA467197	down_late	up_si	4.050368	3.027043	3.718078	3.016931	3.926704	3.673392	1.156274	0.4261543	2.921512225	6.741715194
AA986860	up_early	down_si	0.3112707	0.3481482	0.7841869	5.820942	27.51716	32.46544	51.54109	10.69356	33.17171091	9.810676046
Aacs	up_trans	unchanged	11.1730093566667	12.5843261233333	11.19759578	13.9024463833333	27.7234413533333	20.72261705	24.3108964566667	14.54819264	18.20128675	15.59886733
Aak1	up_mid	unchanged	10.2453033853333	14.74080482	14.89457473	15.2071278	19.0954525166667	30.0129340766667	35.6999094666667	60.47809737	20.57835831	16.3832985
Aamdc	up_mid	unchanged	13.9233670733333	12.84275547	17.8871487866667	19.6893042033333	36.4843372866667	44.35008688	45.48709349	55.6156435733333	32.9578041	35.33052949
Aard	down_mid	unchanged	24.6680790566667	37.7352320366667	39.01492091	31.4578101466667	19.44578715	7.66124446533333	5.57743491666667	1.81398941233333	4.338064743	4.244898118
Aars	down_trans	unchanged	151.230149333333	101.807317133333	156.482854333333	126.162337733333	80.56994251	68.8861799433333	71.66464955	79.9665154566667	120.5202015	102.340927
Aasdhppt	down_late	unchanged	37.5383434666667	34.7366569333333	32.51394846	31.55813324	22.53854368	19.7698842133333	19.0884417766667	13.58226788	33.45039451	34.09404411
Aatf	down_late	unchanged	64.1012920166667	75.7134343933333	81.0256798933333	84.0531667666667	57.7627297233333	41.4079679233333	40.83447631	20.23586034	65.71907267	55.36606485
Abca1	up_mid	unchanged	1.95579344833333	1.88298617266667	1.32153791833333	1.82103327233333	1.98334753333333	8.120666875	10.48256925	29.1112144466667	6.329521085	4.326876336
Abca2	down_late	unchanged	5.390138125	5.97606887333333	6.776270764	7.260511273	7.69024922766667	4.72124516166667	2.87705558033333	1.37852281566667	5.520786265	5.315984772
Abca3	up_mid	unchanged	2.74082438933333	2.92392714	3.291770894	3.68256456366667	5.45919253633333	7.31635965266667	6.03057701466667	6.023416604	5.050544547	6.008038243
Abca5	up_mid	unchanged	0.866290162333333	1.453757088	1.17954003	1.61159123266667	1.76679826866667	2.83543045133333	2.24819790066667	6.65858017766667	2.351088704	1.866610147
Abcb1a	down_late	unchanged	13.1585181163333	11.2859295166667	8.68624835766667	8.14216203566667	9.76438906766667	13.608784783	15.1430406933333	5.84621411333333	14.85803959	10.69125641
Abcb1b	up_late	unchanged	25.39047747	26.40651367	16.1553645933333	16.9261256466667	19.4205966066667	19.8004564333333	42.3956318466667	52.829405	18.47288297	23.50772526
Abcb6	up_trans	unchanged	5.51174683466667	7.33090169566667	7.580881698	8.89558287166667	11.7036952366667	16.04883451	14.5550455333333	9.89491897	10.70574875	10.17999415
Abcc4	down_early	unchanged	26.9654237366667	23.7772757133333	24.2129258333333	22.53093181	12.0156627166667	4.825898026	4.100170415	2.38023266633333	10.25697653	7.660497992
Abcc5	up_late	unchanged	36.915223	74.1044462833333	74.4064262333333	71.7224779666667	74.59394786	100.759484046667	89.9612977366667	129.860085566667	66.46366753	52.97798322
Abcc8	up_trans	unchanged	0.514290693	0.594929327	1.45021114166667	2.20613006133333	2.386354434	1.68305602733333	1.081884017	0.26400617	1.459407062	0.879174656
Abcd1	up_mid	down_si	1.512488924	2.81213797733333	2.639807132	2.77031815966667	6.66796420933333	13.7002061333333	11.5338193966667	6.57924520333333	10.04051233	4.430221082
Abcd3	up_mid	unchanged	16.2044032033333	17.81902324	14.6952892433333	15.53069085	25.25280435	37.52541443	42.9321192066667	68.1394135433333	41.55702613	31.68188337
Abcf2	down_trans	unchanged	152.167784266667	160.099427266667	151.203057133333	148.906839233333	99.2962766033333	70.8981732166667	102.50717804	75.15845895	96.7762724	106.8442554
Abcf3	up_mid	unchanged	19.8244521366667	26.9049073533333	25.00403318	25.2608263733333	30.78341264	40.6638558533333	44.7398070833333	45.22543252	34.40922734	29.87493131
Abcg1	down_early	unchanged	4.04030680533333	2.20346183533333	2.078678698	1.912197112	1.14758814533333	0.801071583333333	0.919512352	1.03600784433333	1.228319339	1.364704169
Abcg2	down_early	unchanged	40.9361155133333	40.36576351	29.8780566733333	30.8648012666667	18.7239596433333	14.51771903	14.2270358766667	10.459539062	25.35665755	27.21733465
Abhd1	up_late	unchanged	2.355066	2.99212	2.061769	2.391908	3.337336	3.923412	4.455287	6.134264	2.159923356	1.828956399
Abhd11	down_late	unchanged	48.6229856133333	35.6993902633333	51.9337818033333	42.0583449833333	32.5636787266667	29.06310021	23.51658736	16.7241085733333	27.1718214	29.20822411
Abhd11os	down_early	unchanged	24.45763	10.2229	13.02524	7.503328	6.04202	6.789973	2.574494	0.9515483	2.52186701	2.935263041
Abhd12	up_mid	unchanged	15.4564489866667	19.08768291	18.7646257933333	22.7608688933333	26.49727575	33.3582353966667	38.0594846266667	51.9394950633333	26.53370105	24.24414033
Abhd13	up_late	unchanged	9.819493029	10.3324852433333	9.96372403666667	11.1893778166667	11.3618938833333	13.90646277	18.42254148	20.7846912	15.71419288	14.59985537
Abhd14b	up_trans	unchanged	2.470228076	2.51844812633333	3.59596294533333	4.381841646	6.10566633533333	7.50514733633333	4.80016470166667	4.34332391966667	3.805939541	2.465785831
Abhd16a	up_mid	unchanged	16.77918143	19.1002646166667	20.2961676166667	20.6801814266667	29.6048902733333	50.37879432	38.42897532	47.3163571633333	20.3403947	14.75262963
Abhd18	up_mid	unchanged	1.95590557633333	1.733719269	2.00091888933333	2.216304947	4.55220406133333	8.20494502966667	7.04485303033333	9.69851713433333	5.514569106	4.658205492
Abhd3	up_mid	unchanged	0.697099579333333	0.709757505333333	1.21338767266667	1.334522979	2.84299475366667	2.35213469233333	3.17408407766667	3.58825103766667	3.657338208	2.571155015
Abhd4	up_late	unchanged	23.10434267	24.57430807	18.95754665	20.00699543	27.27959006	36.2376902833333	50.8147507533333	84.01303075	30.61062576	31.00366593
Abhd5	up_mid	up_si	6.67623889966667	7.930684825	7.83798665933333	9.186247273	20.3747561	48.4559565366667	85.5739653066667	157.303286233333	38.41870569	62.59009231
Abhd6	up_mid	unchanged	5.63376123033333	5.28949372266667	5.86074609766667	6.26024404033333	10.9793024503333	16.4950571866667	23.4619447433333	33.7638659366667	14.21613937	11.2905431
Abi1	up_late	unchanged	27.6747685433333	32.5211438833333	27.373285	31.2848910633333	37.9945722833333	51.57608725	56.56700235	61.2871254533333	55.86993884	51.54796285
Ablim1	up_trans	unchanged	2.20953097066667	4.12774192733333	3.937475447	4.12501734266667	4.474663007	3.203845414	2.734761181	3.73331930366667	5.46255666	6.810816267
Abracl	up_mid	unchanged	38.5470441633333	58.4108408433333	30.38993352	35.1056896766667	71.3816533966667	86.9148421066667	122.047286466667	160.4227043	95.94039163	121.4949569
Abraxas2	up_late	unchanged	10.28972	11.53311	10.09276	10.47323	13.01693	18.58353	16.18778	22.938	19.63164409	18.02068354
Abtb2	up_late	unchanged	1.02192617366667	1.22042590766667	1.13230051466667	1.125041751	1.13386063433333	0.631935164666667	1.22043196133333	4.47380868	1.094702534	1.533205129
Acaa2	up_late	unchanged	14.48528119	15.0145257833333	25.63675908	30.3177992366667	20.8976100233333	11.8109893866667	10.5360553743333	45.9493843866667	21.90900566	29.19991779
Acacb	down_late	down_si	9.917718411	11.1178676543333	15.7328711166667	15.26405783	8.73928897933333	5.072474573	2.707673203	2.16253920933333	5.865868337	2.695209297
Acad11	down_trans	unchanged	23.2083697433333	12.9649983866667	17.9033660933333	12.3820735566667	10.239045626	11.0478358266667	16.5590187033333	19.2561446333333	11.97880807	11.72650755
Acad8	up_late	unchanged	19.3141419366667	23.4097075233333	19.7613611866667	17.1253441166667	22.6458666433333	25.73838765	35.1079901066667	44.79417328	26.68997247	22.04320122
Acadl	up_trans	down_si	18.8231750433333	18.11413803	14.1950527033333	17.7773013166667	39.6250794766667	57.3015387166667	39.5706929866667	36.72197783	48.28835013	31.21467891
Acadsb	up_late	unchanged	20.4966838833333	13.7273584333333	18.9778725433333	17.23671461	19.5647904166667	31.4609278233333	27.8872376766667	46.2337536866667	39.88783687	36.94428461
Acadvl	up_mid	unchanged	13.9941175133333	19.3072037666667	18.9648290566667	20.3686645366667	31.7452758766667	51.2150012133333	53.7082003366667	84.36406601	31.80353124	30.89015878
Acat1	up_mid	unchanged	6.49317587533333	7.17560776433333	7.834539175	9.246866055	15.4170514433333	22.9160534633333	19.1764872266667	28.24845221	23.35536366	18.84839609
Acbd3	up_mid	unchanged	16.07619519	23.81353551	18.84950851	21.21330321	30.56239515	48.38335945	52.9564568566667	84.7261702966667	35.94792026	29.36592953
Acbd5	up_late	unchanged	12.9427764466667	18.8041624633333	13.5728575666667	13.48332941	15.2713214666667	18.6374946433333	20.9740855133333	32.26723095	21.51983949	21.47115668
Acbd7	down_mid	unchanged	6.290413144	6.95773447433333	7.51343921666667	5.783826152	6.16650532866667	1.40263241	1.13562645933333	0.149201144333333	4.416872044	6.335379751
Acd	up_late	unchanged	11.3618406133333	12.829916	11.93772335	12.3482144866667	19.7585676033333	22.2027305166667	23.95007309	23.8560621866667	17.95432479	14.94687347
Acer2	down_late	unchanged	19.1041227833333	18.27609162	18.57552093	17.1796697066667	13.013355974	12.2299909466667	9.79942934	4.75090628666667	13.8265528	9.343575459
Acer3	up_mid	unchanged	6.713328847	7.463941272	6.299995493	8.84486561033333	13.52191248	15.4073411533333	17.5830168333333	20.7748298966667	18.59457084	17.55923445
Ackr3	down_mid	unchanged	4.15540551666667	4.06902815633333	4.343345833	3.63519344133333	2.50466048433333	1.68298646433333	1.020807602	1.72666155566667	3.054007664	2.698639251
Acot1	down_mid	unchanged	5.12993648633333	2.63715562	2.778220603	4.17910316566667	3.97373336066667	2.44680680933333	0.902559273	1.30324846766667	6.653181026	6.916305183
Acot11	down_late	unchanged	1.13356109633333	0.733648726333333	1.07141696533333	0.996681789333333	1.53661943666667	1.50034537	1.149441361	0.446787074	1.047819858	0.960750662
Acot13	up_trans	unchanged	31.17868628	23.50939493	26.4234421266667	25.0615660466667	57.28247459	75.29637649	48.4769453466667	64.1454635366667	40.12465152	41.48937341
Acot7	down_mid	unchanged	82.5120612733333	71.7111822466667	95.5293774866667	93.72210441	46.0554468633333	24.7919809633333	28.4650257	5.42172349933333	29.90143302	37.05253888
Acox1	up_mid	unchanged	9.72462807933333	10.6036463136667	9.11225001633333	9.61491450833333	19.2510281666667	30.2932886166667	35.4601205133333	38.1880742966667	19.60144429	15.09583004
Acox3	up_mid	unchanged	5.14307280733333	5.88055944333333	6.573957767	6.80089732966667	10.8814584716667	12.7515397066667	14.7727407633333	15.3039825766667	8.530103161	7.384258864
Acp2	up_late	unchanged	5.70166754366667	7.52080395833333	4.94125231633333	5.58801818933333	7.185299655	9.82403255966667	11.7063353333333	18.2144967066667	11.11429579	10.77606713
Acp5	up_mid	unchanged	2.70723909133333	1.957472005	2.60597252033333	2.43607418033333	8.200173944	15.87676325	14.4912474833333	15.47029438	8.607955973	6.764603238
Acp6	down_early	unchanged	79.79782521	34.0190156466667	41.59487205	28.7943206566667	24.3498094066667	22.1084071933333	14.37720375	14.1513039666667	21.59258899	22.44311989
Acpp	up_trans	unchanged	0.487226615666667	0.675980197333333	0.861913377	0.935869409	1.123705427	1.067852087	0.960050175666667	0.490670732333333	1.363332426	0.746082113
Acrbp	down_mid	unchanged	16.5529449466667	15.3237225166667	17.2908003366667	15.21382353	15.13990716	7.11092898466667	4.44869882166667	3.50871141466667	9.780030317	8.42662701
Acsf2	up_trans	down_si	5.769374347	3.91393378266667	4.272153647	4.131769305	8.505558959	13.0951560083333	3.91805549333333	7.89524293866667	10.90781847	6.485740621
Acsl1	down_trans	unchanged	8.993828895	7.49957905733333	7.793856496	8.21308631866667	8.14694649166667	4.24433726033333	4.95234120633333	3.36139238533333	8.471646001	6.113174096
Acsl3	up_trans	unchanged	24.9445664666667	15.8578684266667	28.24884693	41.47382209	88.6839174466667	77.3547548433333	63.6016150933333	27.9287494633333	108.1114128	74.34663825
Acsl5	up_trans	unchanged	9.32221951666667	10.793298447	20.4020275866667	19.49057774	16.67568624	12.9061577166667	13.95658805	13.1601285633333	25.33484692	21.32884332
Acsl6	up_trans	unchanged	1.16400123266667	1.75798490866667	3.82579216933333	3.86179564733333	2.71767231733333	1.39909173766667	1.21024686366667	0.988221339333333	4.803489966	3.890015286
Acss1	up_trans	unchanged	1.05917079533333	0.980393589666667	1.585208518	1.935882248	3.899139946	3.22048605866667	1.13924792066667	0.680197100333333	2.94140434	2.461023533
Acss2	up_trans	unchanged	4.37843282766667	2.56162142133333	4.35687019166667	5.63522428	11.2310804643333	9.49608292266667	6.93332452066667	9.33066381466667	11.79240803	11.51175
Actg1	up_late	unchanged	1373.29676433333	1960.63969833333	1349.827367	1479.02362766667	1544.792771	1795.95457066667	2194.81812033333	2989.34374	1755.620375	1958.517784
Actg2	up_trans	unchanged	4.080794177	26.8972261313333	7.71920206866667	8.581188953	4.03757291533333	4.38994479933333	5.96946206733333	2.29045693533333	13.89793763	20.16022745
Actl6a	down_mid	unchanged	153.200479266667	153.981966133333	149.570370566667	140.5647893	86.2207072266667	59.0887937266667	64.4212927333333	46.4887644033333	92.38298983	88.20219448
Actn1	up_late	unchanged	95.6760825166667	130.413325566667	102.67526964	106.749241366667	120.9374256	177.438485533333	231.5379947	357.197829033333	180.5893037	169.3519983
Actr1a	up_late	unchanged	46.5087186133333	52.2621844233333	50.9785894766667	57.1566952366667	70.8599250466667	76.07475427	103.307297706667	111.415819366667	78.0191351	81.56617927
Actr3b	down_mid	unchanged	12.51954995	9.68437420833333	12.2418100966667	11.9393588066667	8.65066369333333	5.56601378866667	4.05264137333333	4.34467553033333	7.4400365	7.410097294
Acvr1	up_mid	unchanged	3.29232164966667	4.708918415	3.76526479833333	5.19951064266667	6.15305971933333	9.18189499	13.0813911933333	68.9942501666667	12.27302082	13.6469823
Acvr1b	up_trans	down_si	13.36247448	11.1257153073333	10.2341981406667	10.419020631	21.38717006	35.3859621433333	25.9549071633333	23.6639178533333	14.77830192	8.702788796
Acvr2a	up_late	unchanged	3.718628948	5.00558027966667	4.207771615	4.740018748	5.506704458	7.02930895566667	8.346440881	11.59052694	9.257043975	7.96631875
Acy3	down_late	unchanged	3.60368623433333	4.16431252733333	4.16773781566667	3.75679953866667	2.55204667566667	2.52786574266667	1.500747073	1.44856949566667	2.325368208	2.01750396
Ada	down_mid	unchanged	13.59811025	10.5854839633333	11.6570491666667	12.1082710066667	10.4483566933333	6.58644819166667	6.03028686633333	6.35365410733333	8.61271935	7.985279825
Adad2	down_late	unchanged	3.31591698833333	2.927262668	5.98543972866667	5.19606202466667	3.76358974	2.22024127766667	1.00733763333333	0.514188911	1.0589606	0.47364361
Adam10	up_mid	unchanged	9.33557326933333	13.3655828933333	11.1229880666667	13.6084175866667	21.25519418	32.4700750333333	50.9043984266667	227.206035733333	34.33462406	30.14956301
Adam15	up_mid	unchanged	29.3055669933333	35.9924342566667	46.3231823633333	53.7686662266667	94.64374762	154.337976666667	185.496391366667	108.78220904	48.85754656	37.35924634
Adam17	up_late	unchanged	17.4395795033333	21.5703543633333	16.5886370033333	17.84510621	18.1444848666667	22.61866031	27.0588734033333	42.61063182	24.08847752	23.8906184
Adam19	up_late	up_si	19.4636899866667	19.2456982266667	13.6408723333333	11.179090073	9.449924579	34.0616457233333	48.54639107	162.165254666667	12.54327362	23.1731132
Adam1a	down_trans	unchanged	1.739142488	2.302260971	0.821314904333333	1.280411095	1.15734157033333	2.20364536666667	2.23814714066667	3.72548388033333	3.776215077	2.929432818
Adam22	down_mid	unchanged	2.31105231266667	1.953747965	1.76432481233333	2.01021618933333	1.68568953233333	0.702952102	0.594974398	0.179268740666667	1.938480202	1.199922103
Adam23	down_early	unchanged	56.9707402066667	29.0835682433333	28.67341156	17.9024991066667	5.67996729566667	1.91269301333333	1.176384252	1.13362843466667	6.232460471	3.870088231
Adam9	up_late	unchanged	12.45163566	20.3138998	14.7228639866667	16.3180141133333	16.5274373466667	18.7086219266667	20.4306217166667	27.8494010433333	22.83878997	23.79385874
Adamts1	up_late	unchanged	1.51925810933333	1.257456397	1.11881302266667	1.59455427166667	1.06963849766667	2.55492680233333	1.80142673233333	6.59355390466667	3.59622472	4.124897351
Adamts3	up_mid	down_si	0.179337150666667	0.192667024333333	0.432633420333333	0.662150693	2.21698943	1.68296548333333	1.08841717933333	0.402870928666667	1.654433166	0.700386019
Adamts7	up_late	unchanged	2.354901059	1.797974945	1.75770477466667	2.19594039533333	3.16471894066667	2.429778849	4.58652961	8.32000833166667	2.328746671	1.544824328
Adamts9	up_early	unchanged	3.26859750533333	4.87734519366667	5.22873139433333	6.58813387966667	21.7014537333333	54.05746862	106.732887216667	412.859777333333	47.65107971	29.72155411
Adamtsl5	up_mid	unchanged	2.07750292666667	3.04190692266667	2.49077995366667	1.682422764	2.930473115	7.28266255566667	7.42394805433333	9.95567315	1.697078441	1.703282161
Adap1	down_early	unchanged	34.7827305233333	20.2867958633333	24.4471237266667	17.13903206	5.066870162	3.41003877766667	2.099111153	1.05666102033333	4.090480012	4.915680413
Adarb1	down_mid	unchanged	4.40569956833333	4.19744419133333	5.360374702	5.08112392233333	3.39497766466667	1.98716564733333	2.07544479066667	1.80024664133333	3.248060737	2.888061966
Adat2	down_late	unchanged	16.21051024	14.09101409	12.5325746733333	12.61204841	8.921767551	8.63776086666667	7.613046224	6.99000113366667	9.202519383	9.518653849
Adat3	up_trans	unchanged	4.54086839033333	6.672877659	8.020883314	8.83815933166667	9.832049106	6.52230013166667	7.28127237233333	6.53303067266667	1.369553063	1.633259859
Adck2	up_late	unchanged	2.15543904533333	2.61984361633333	2.45387741233333	2.27023877533333	3.36789075666667	4.14993632666667	5.10851959566667	6.970145785	6.263682677	4.376289444
Adcy1	down_mid	unchanged	3.07936843666667	2.58902904466667	4.53245257066667	4.16233435133333	2.30504718666667	0.996932923666667	0.591552208	0.450120340666667	1.336683664	0.994641226
Adcy3	down_early	unchanged	6.60508786766667	5.49237351333333	5.63773487566667	4.60486420433333	2.99564229666667	1.61874058733333	0.834951616	1.01940102	2.469149036	1.879056538
Adcy6	up_early	unchanged	1.820430367	5.20608648733333	3.91820011833333	5.142035466	8.14311435733333	23.8621341733333	29.7668809633333	45.1108575333333	10.76372427	11.0277587
Adcy9	up_trans	unchanged	0.686904354	0.790998656	1.25730053766667	1.28039626233333	1.47912666733333	1.317960337	1.20354481866667	1.523664201	1.351465702	0.966713486
Adgra2	up_early	unchanged	1.45142559833333	3.52245064666667	3.40368639266667	4.371691033	4.76567401966667	16.3096014183333	14.6363072866667	55.7104694466667	6.076210222	8.615621389
Adgre5	up_trans	unchanged	11.77873322	22.14394201	18.4672606933333	23.73659832	21.4226734666667	9.797062616	6.652606396	5.36906633666667	13.07691345	8.193395108
Adgrg6	up_early	down_si	0.494006413	1.17632635866667	0.760483621	1.33449130266667	3.97690702633333	9.35078354566667	8.768600965	9.19363496566667	3.964966452	1.885522673
Adgrl1	down_early	unchanged	33.6539707833333	29.3002456066667	29.6473765433333	22.4836729833333	13.01770231	6.42481857266667	6.36587864233333	5.04044328033333	7.690087661	5.878972324
Adgrl2	up_late	up_si	17.42194711	16.7292800366667	13.0189471633333	13.8109540866667	11.5958886566667	11.8789799886667	10.5296912066667	38.61755389	11.95007399	25.35305001
Adgrv1	down_early	unchanged	8.33737520066667	8.971650769	5.66447186966667	5.54395968066667	1.952853821	0.925887484666667	0.344814806	0.334994411333333	2.223303147	3.221701251
Adipor1	up_trans	unchanged	47.47966361	53.0312118966667	49.52528343	53.3661544866667	67.5698983333333	95.2678713333333	83.20573406	103.9966	59.28810207	52.01253389
Adipor2	down_trans	unchanged	44.6788397033333	30.91064263	32.2065558866667	29.90243703	31.48429835	28.3702209	22.06393658	24.7475349233333	33.12635643	25.95097725
Adk	down_mid	unchanged	133.185990866667	113.810173243333	143.372527033333	130.975378566667	81.0059695733333	43.7779041466667	32.12711086	65.30691849	86.18814512	120.5897957
Adm	up_late	unchanged	1.59018664733333	2.44739468	0.821476885333333	1.6519378	1.11032048433333	1.82498688466667	1.19658278466667	16.4435676423333	1.484840949	2.332103233
Adm2	down_early	unchanged	3.88120663933333	1.855932304	3.53879499266667	2.094687504	1.21184865466667	0.980089962333333	0.138573316	0.091485512	2.429205671	1.967572778
Adora1	up_early	unchanged	0.118470018333333	2.159857309	3.589576104	4.22990969166667	5.87546548433333	7.66474531066667	12.9500195233333	25.9461361933333	4.003596768	4.869168947
Adora2b	down_late	unchanged	1.26205642833333	1.04799593366667	1.243767928	1.54058153533333	1.61794210933333	0.716414277333333	0.818241440333333	0.497721302333333	1.469294004	1.263896064
Adprm	down_trans	unchanged	29.4962238433333	23.1679654566667	21.0939686766667	15.9091210933333	12.1586855713333	11.25697587	10.4216090536667	16.1410492933333	12.74740416	15.97440771
Adra2b	up_early	down_si	0.081214101	0.0676340306666667	0.550913817666667	1.28385999466667	3.16805559066667	4.06209259866667	2.42694739433333	0.781565353333333	3.38275522	1.028348545
Adrb2	up_late	unchanged	1.3501615	1.254109718	1.19305751533333	1.337905439	0.754786367	0.753553743666667	2.31208329833333	6.92073847133333	1.147266316	1.563845093
Adrb3	down_trans	unchanged	6.994535128	3.44399307033333	4.197558194	3.12166647833333	1.83101392333333	1.60188006066667	2.94046027366667	12.0963801443333	1.468940097	2.227588303
Adsl	down_late	unchanged	88.3809021066667	111.301267866667	89.6503903633333	92.4035943066667	63.9701420766667	47.5625599	50.2631872066667	28.0665280566667	55.51748355	60.03577216
Adssl1	down_late	unchanged	1.627589614	1.80874456633333	1.909707038	1.44261341633333	2.322223402	2.06823822766667	0.564439803333333	0.782018711	1.889526027	2.591747376
Afap1	up_mid	unchanged	2.08092325933333	4.235402486	2.42350777966667	3.091236866	3.4590398	5.353142822	4.66497464533333	10.3550778753333	4.681664113	4.520958134
Afap1l1	down_trans	unchanged	1.34333121066667	1.233568236	1.331703374	1.364912864	0.954502667666667	0.743426243	0.554261700333333	0.964324992333333	1.127576182	1.504532126
Afap1l2	up_trans	up_si	0.653076168666667	0.557695994	0.547569947666667	0.712849038	1.299671551	2.03444867033333	1.369022353	0.602632307	1.403989349	3.495154212
Aff1	down_trans	up_si	17.6374327666667	16.2200818666667	10.0047218963333	9.175762842	3.59127428	2.93684218666667	4.31628154066667	32.5270671466667	4.434750222	7.417491798
Aff2	up_late	unchanged	0.351884911	0.250204013	0.337929041666667	0.179068090333333	0.433191767666667	1.27068356333333	0.807734344666667	3.21732740566667	1.192758003	1.225729521
Afmid	up_early	unchanged	0.832419961333333	1.82512876466667	2.99125393466667	3.29397554533333	4.064687065	6.059440711	7.13603399366667	8.09825234833333	4.254948086	3.435731432
Aga	up_late	unchanged	9.40015311566667	15.3825261093333	10.4170373253333	9.93931234866667	14.6525955066667	23.88587659	16.13046389	45.4030312633333	17.03610038	15.1181524
Agap3	up_late	unchanged	31.0655887166667	41.4922109433333	35.56935917	38.1097515966667	42.2494772933333	50.70998477	51.0612572366667	64.99066064	31.58565767	30.48235981
Agbl5	up_late	unchanged	9.03143299833333	7.93663649066667	7.364271744	7.168935598	9.64589828666667	14.5045266333333	13.3976248	19.89113772	6.945863293	5.691853616
Agfg1	up_late	unchanged	60.0539802866667	59.17716375	60.70246132	57.4272180866667	60.9007730066667	101.12944987	98.7114293033333	162.964995766667	63.30649474	62.50927323
Agk	down_late	unchanged	17.3616110733333	22.81555872	17.8795578933333	17.9735126266667	16.5715463233333	10.986380759	10.749337821	8.40404588133333	18.09537169	15.34218679
Agpat1	up_mid	unchanged	26.9464723666667	31.26978726	33.69460619	38.0852389733333	52.83188373	59.20476363	69.4815901833333	75.8511112133333	41.94888801	35.56231805
Agpat4	up_mid	unchanged	20.2385911366667	19.57630872	22.83883699	31.7378107466667	93.38948839	176.698411366667	218.388617133333	273.289131266667	68.23827155	65.87205323
Agrn	up_trans	down_si	55.2147678466667	55.6102272866667	60.9686562766667	69.0427321066667	108.4784203	137.443543466667	129.9964987	109.540316416667	66.89126566	45.12096831
Agtpbp1	down_trans	unchanged	12.8820530766667	14.4852556033333	12.257272173	9.05767948	5.55713100933333	6.38641970533333	7.474671434	7.758099788	9.646536144	8.897027979
Agtrap	down_trans	down_si	52.5633316533333	28.53315063	23.71268284	25.3991967366667	56.3539302166667	28.0459613933333	29.0983767233333	17.0660769533333	26.82943918	14.70031961
Ahcy	down_late	unchanged	126.689149366667	120.815057433333	133.7439462	156.226779466667	164.826412966667	98.8655592566667	92.4380673133333	44.6302323466667	155.2403056	151.3620586
Ahcyl1	up_late	unchanged	34.5773409066667	40.0669970566667	39.7544036366667	42.7239263866667	56.2695006533333	61.5458244	55.4589501366667	83.7469197733333	69.72945128	62.29221009
Ahcyl2	up_mid	down_si	9.18339126333333	9.34279941933333	10.7142799573333	10.415599963	19.3227560466667	40.6783846866667	28.4783431533333	23.4282497233333	23.76018076	13.81368555
Ahdc1	down_late	unchanged	33.9315710033333	37.3770773733333	31.18766309	29.7543757	22.4672015033333	22.1860776666667	20.3469703333333	13.79510956	13.42860564	12.20671554
Ahi1	down_early	unchanged	5.68803932233333	3.68088673333333	5.31653827	4.432570506	2.20349885833333	1.67971681533333	0.970130033333333	1.960109422	2.714753222	3.045700491
Ahnak	up_mid	unchanged	12.0885510093333	26.7477355766667	18.5091662133333	21.93984852	25.63145299	57.8542556333333	54.8207873166667	83.9298611533333	89.94521273	86.65241363
Ahr	down_late	unchanged	2.23319755833333	1.89587160533333	1.59195852166667	1.550673678	1.475786572	1.12540274333333	0.895796652	0.818970871333333	2.055114313	2.308918605
Ahsa1	down_late	unchanged	376.323411233333	373.5421526	356.5810947	344.881424033333	280.399218233333	213.4556198	256.354981666667	146.966191866667	280.2721423	267.9916413
Ahsa2	up_trans	unchanged	21.9426759733333	25.7902247333333	26.3489102566667	29.8058693933333	40.5175651966667	43.1231960666667	64.2003053533333	43.06896232	50.67831495	45.19147644
Ahsg	up_trans	down_si	0.365473828	0.662599956666667	1.06807085333333	0.827717098666667	2.56890647033333	2.659551854	1.45990582866667	0.524544549	3.561462057	1.480721539
AI413582	up_trans	unchanged	9.463996	7.859458	8.527739	10.39872	22.965	29.03949	20.05611	17.22453	20.48127085	21.52245633
AI661453	down_trans	up_si	5.501769	5.975377	4.579668	4.81096	2.53523	3.233982	2.38303	3.02915	1.574849858	3.993718018
AI662270	down_trans	unchanged	11.77017	6.087282	7.07523	6.233276	5.991652	4.50482	6.334788	3.538432	8.049859014	5.658359914
Aif1l	down_late	up_si	4.957224694	6.336636432	4.01880901333333	4.75025474533333	3.824431439	4.10619521166667	2.13959617066667	0.615946726333333	5.032494795	10.43990742
Aim2	down_early	unchanged	26.4427458866667	23.9044624166667	18.9722643733333	19.0126554633333	8.16068718666667	2.886129169	1.308012505	1.09037084433333	6.503369974	3.81355743
Aimp2	down_late	unchanged	79.9948211666667	98.7901559033333	88.70139166	92.0465993766667	67.7294922666667	50.80970622	54.42782105	38.8296322733333	63.45831541	68.14415384
Airn	up_mid	unchanged	0.1556597	0.4902364	0.2331508	0.2770503	0.7140043	2.278085	1.541436	5.371221	3.694954863	3.470853172
Ak1	down_early	unchanged	58.78869515	66.2292907333333	46.4308634066667	38.6294575366667	18.0977666933333	13.724129564	15.2688400933333	23.4416434566667	15.78321397	14.85892551
Ak3	up_mid	unchanged	9.69458502733333	9.63306267366667	7.526683242	9.62539800433333	20.7131597833333	32.54719231	35.77682028	43.8034511166667	29.66862672	24.60066203
Ak4	up_trans	unchanged	44.6253223866667	107.300204443333	110.643007433333	131.8079431	168.5632197	139.108993926667	74.05310497	69.64364416	80.1612044	54.0107235
Akap1	down_trans	unchanged	53.6376105466667	53.41962946	48.9461036266667	48.0250142733333	30.30638806	26.5349213566667	38.72719379	51.56121403	25.44972431	29.54891177
Akap11	down_trans	unchanged	15.28775156	15.7446931	13.3159740233333	12.216507	6.813349099	5.55580719133333	6.75766859666667	11.8976689793333	9.01964724	8.457323443
Akap13	up_late	down_si	6.87223192366667	9.402752947	8.44960655333333	9.08818730166667	11.8525067066667	16.49880536	13.66084345	21.78287845	19.29870365	10.88446483
Akap17b	down_late	unchanged	5.85039033666667	6.20230714166667	5.68840550033333	6.44600786133333	6.044834838	4.36624816166667	3.313019412	2.49153787166667	7.417111299	5.373964533
Akap5	up_mid	unchanged	0.977819077	1.31113433733333	0.821310107333333	0.834483779	1.41461931766667	3.825595722	4.725784045	7.71145567033333	4.034377046	5.983606171
Akap8l	down_trans	unchanged	63.5668089266667	43.3548931733333	53.1154937933333	42.9004531033333	38.18496533	40.97841757	31.2716951133333	44.5871947866667	29.07572829	27.17020793
Akip1	up_late	up_si	17.2661779733333	14.40923583	16.4192102966667	14.5040086633333	17.3839248566667	28.05316742	19.9965785933333	39.81218396	23.55486801	34.45490002
Akna	down_late	unchanged	2.646021731	2.53154924433333	2.92354234866667	2.68240457966667	2.545262415	2.21688333566667	1.416386669	0.66352251	2.916571062	2.314290739
Akr1b10	up_late	unchanged	13.4507076556667	10.3832401833333	11.9805642393333	12.96668819	18.23624405	18.8572234166667	23.06453739	35.2343218033333	22.57293051	22.39460021
Akr1b3	down_early	unchanged	349.377116533333	249.034472166667	248.8008968	210.062580933333	143.7245612	74.6628844233333	82.6192030866667	78.03406222	165.0562675	206.5007685
Akr1b8	up_mid	up_si	15.26308778	29.7764567366667	25.94723263	26.9709756866667	34.9906174966667	63.68123055	85.34530432	85.3518578566667	90.67630984	134.1734491
Akr1c12	up_early	unchanged	0	0	0.358211435	2.875125099	3.584359392	2.55137087766667	2.86985941433333	6.665131175	5.361239502	3.021440492
Akt1	up_early	unchanged	29.5218922033333	58.5361174366667	55.32217483	73.0156702133333	100.99786942	136.750330466667	183.296699566667	161.139902233333	94.70714174	91.69373623
Akt1s1	up_mid	unchanged	55.26490854	73.0996483	63.71329967	78.4179926833333	113.3597426	138.242411933333	166.5136701	147.6036227	60.70750071	52.71161628
Akt2	up_late	unchanged	31.2342823366667	33.0327874866667	34.56857764	38.8118741966667	45.8972701633333	73.7863800066667	61.1382372266667	78.7861975166667	41.87840276	42.79811463
Aktip	down_trans	unchanged	28.33884917	26.5099413033333	23.7098547433333	22.1116110033333	16.0739555433333	14.633146765	9.95477922433333	14.3350123633333	15.36674438	17.71659074
Alad	down_trans	unchanged	34.0660340533333	36.1334584733333	35.0649955733333	37.17022057	31.7477480033333	20.1387395733333	15.73561259	17.5260335566667	13.28349482	17.65954251
Alas1	up_late	unchanged	39.3955463366667	52.4990504766667	47.19377199	55.2583933166667	63.6565891133333	55.7967703233333	67.8615277733333	95.96359469	33.80753366	33.96439942
Alcam	up_trans	unchanged	1.71887637166667	6.92935785933333	3.50184305233333	2.939228403	1.73648572766667	1.20973423833333	2.102422369	1.48623479833333	3.206272044	5.544915991
Aldh1a3	up_trans	down_si	1.21465082833333	6.30313652033333	6.685333419	6.90576951666667	3.019239609	0.868562721	0.865275215666667	0.416051714666667	3.181227169	1.437632172
Aldh1l1	up_trans	down_si	1.898170932	2.50466483033333	1.774665444	2.165551562	11.63070146	7.525930123	3.140502785	3.06520621133333	10.12620169	4.386359457
Aldh2	down_early	unchanged	242.9018603	184.134198433333	182.2362206	137.925460233333	91.61040417	78.6610897133333	58.3224080933333	55.9527820166667	79.74311495	73.16921604
Aldh3a2	up_late	unchanged	12.5400222866667	14.1826615633333	13.6790257533333	12.30082984	13.9310742433333	16.4615122266667	15.7350627933333	32.4116905033333	15.821746	14.79648809
Aldh4a1	down_trans	up_si	27.1610467566667	25.5447471433333	21.4137655566667	19.2910735066667	13.9110434866667	9.810510863	15.1463940233333	19.4668212466667	8.666160341	13.66033573
Aldh9a1	down_mid	unchanged	57.0633017733333	72.70932628	108.354826	103.1782822	56.1664503633333	28.2421989533333	19.4269343866667	19.9489689933333	39.54422294	42.51548782
Aldoc	down_late	unchanged	12.2324021123333	10.7483089513333	9.43314291133333	7.87491111133333	16.9679091633333	26.6365005783333	6.135356839	4.21503052966667	10.59443799	7.260602611
Alg1	up_late	unchanged	14.6648400433333	19.04850297	16.4090989666667	19.2910403533333	25.0294215666667	26.2997062433333	36.5139455966667	44.4467338066667	17.02971912	16.32806002
Alg12	up_mid	unchanged	4.94347295	8.847483939	7.121341787	7.915741839	13.8225716666667	14.33540302	17.09052029	17.23070489	11.37674326	10.45584116
Alg13	down_early	unchanged	177.8876004	209.1977159	161.4110794	132.450815566667	81.67913773	54.4900717966667	40.7768065733333	25.7346494966667	62.63231926	61.09775468
Alg14	up_late	unchanged	6.35099027233333	7.76738565866667	6.79694542766667	9.18266191566667	11.10813568	10.1348917636667	13.7644640533333	15.8457402766667	16.92143125	15.34844485
Alg2	up_mid	unchanged	9.571878241	11.67509864	11.2414156533333	13.4499456733333	18.62148937	20.7735306166667	26.9579833466667	25.8011963233333	22.89238785	18.53441965
Alg5	up_mid	unchanged	12.4852109333333	17.30708959	17.18018295	21.3148104	35.1046954333333	41.63091085	50.3832925	60.9469581366667	50.08688842	45.47302066
Alg8	up_mid	unchanged	10.8716850033333	12.2762138166667	13.12771911	14.6292532833333	23.08288103	29.8681939933333	27.8196958433333	25.9046223633333	31.77328729	30.25059922
Alg9	up_mid	unchanged	12.9359409633333	11.2251331733333	13.9522785533333	16.7704523233333	22.3213958733333	28.7623615833333	31.9395470166667	38.9398673233333	18.81618316	19.97373689
Alkbh5	up_late	unchanged	27.3534981166667	25.8937137466667	25.9263998833333	27.3147162166667	33.69343955	52.73651102	47.0596299366667	57.03583111	28.56109103	23.87801837
Alms1	down_late	unchanged	10.2932682563333	8.929697069	10.4505534316667	9.59485406166667	6.74562511466667	5.43079375766667	4.84394129833333	3.78447061366667	11.6216934	8.620547898
Alpl	down_early	unchanged	41.3477226366667	17.52182343	44.62657379	43.65597333	18.4510875133333	9.68910845533333	3.17784225766667	1.269312812	12.94401216	11.02095163
Alyref2	up_late	unchanged	2.15893773666667	1.57853160166667	2.72432398333333	2.33458090566667	2.29475123233333	2.592083145	2.74136922466667	5.45323211366667	1.707051621	1.878352895
Amacr	down_late	unchanged	8.60465694366667	8.59577602633333	7.036704322	7.003457527	6.84396394766667	6.512200806	3.97151868133333	3.21872811033333	6.642455276	4.418118362
Amdhd2	up_mid	unchanged	21.5709254566667	25.4003890566667	21.3199652733333	18.4465706366667	44.25656502	63.90834719	44.26655123	54.4290393166667	26.89394971	22.42596594
Amfr	up_mid	unchanged	5.468029684	13.0622226833333	7.61473619633333	10.0849294013333	19.72161699	31.13497456	40.7881934766667	75.2184523133333	24.39442341	25.20770557
Amhr2	down_trans	unchanged	4.87964231533333	9.45445883066667	3.129559528	2.371446248	3.47259538133333	1.43612361533333	0.916384609333333	0.527922072666667	1.550994637	1.589718853
Amigo3	up_early	unchanged	0.28411805	0.588199627666667	0.456260621	0.695997617	1.039149627	1.48351465066667	3.45181510533333	7.64873942966667	1.372297663	1.352230307
Ammecr1l	up_mid	unchanged	11.96816136	13.9771250733333	11.1229370333333	12.8753192966667	18.37780036	29.8205188266667	29.8424585066667	31.6888034366667	28.21456765	23.44279994
Amn	up_early	down_si	3.271912381	7.52696946233333	18.69127413	52.42881173	207.645216433333	341.109057266667	325.780934733333	135.102965366667	33.39333851	10.95607136
Amn1	up_trans	unchanged	5.769030452	7.235858941	6.24296859066667	6.30433490466667	8.61759759433333	11.763492663	8.60300133566667	10.879597413	10.52569154	11.18064991
Amot	up_early	down_si	2.054008627	19.9692409033333	59.7715643566667	123.476713066667	137.482793666667	111.035582423333	76.55429283	48.7645948566667	100.4394565	52.69690505
Amotl1	up_mid	unchanged	5.62718918266667	10.7694368993333	6.62812602866667	6.85156337266667	8.56287903333333	13.1126298866667	12.5774601533333	32.5133791766667	9.442711156	11.52136306
Amotl2	up_mid	unchanged	36.7273666833333	47.7126864966667	43.98864974	62.4685594233333	114.602106733333	257.52106	191.028075066667	327.857823233333	106.2099228	97.24935077
Ampd2	up_late	unchanged	29.8369981733333	33.6449852133333	30.3670114933333	38.09297278	37.64847607	49.9409737166667	64.48531307	239.199414166667	26.8587568	32.54450738
Amph	down_late	unchanged	4.61542847866667	3.01138567433333	4.704524081	5.057580712	4.43724565533333	3.294960026	1.64631883166667	0.372283878333333	4.229171237	3.265339134
Amt	down_mid	unchanged	80.3477116266667	62.7530529866667	70.7670114566667	70.6568345033333	54.21892074	35.2611134033333	17.20576719	5.68020290433333	48.89325902	39.09893682
Amz1	up_mid	unchanged	0.916969774	0.797780759333333	1.47021389833333	1.395374944	1.95290658	2.4770239	2.254716757	3.032650602	1.25710927	1.210913472
Anapc10	down_late	unchanged	20.6842133233333	29.18469948	24.9697805633333	20.4197659033333	12.5978167366667	12.43030241	12.191491119	10.2931718416667	33.06174938	36.47842487
Anapc2	up_late	unchanged	37.2406128033333	37.0971262233333	37.5806567	39.0680380133333	48.8803610333333	66.89368079	59.4735657633333	83.4864293333333	51.70285869	46.3070483
Ang	up_mid	down_si	0.998179762	1.314747383	0.875467967	1.31762235833333	7.824344702	19.2086760466667	23.7476755266667	31.6372214633333	15.74510607	9.334481616
Angel1	down_late	unchanged	6.10762264433333	6.124488606	5.69175730933333	5.48663848666667	5.75052831166667	5.00852258033333	3.05938012133333	2.81636809066667	6.602819485	4.335018685
Angptl4	down_early	unchanged	10.4317231326667	9.560163099	8.537290591	6.875137094	2.94131616333333	1.74048672066667	0.804527507333333	1.27895113233333	2.863313476	2.025963492
Ank	up_mid	unchanged	3.79986327433333	9.554632539	4.91100757833333	5.44947273233333	12.5255894286667	26.3262179066667	46.06269086	85.5227841766667	18.58387579	24.47272364
Ank2	up_trans	down_si	2.585125995	1.69020342433333	4.34963106433333	3.72981908366667	4.430259191	5.98165567266667	2.26515823266667	2.975694498	4.315639947	2.49541955
Ank3	up_trans	down_si	3.49891783633333	3.44720006433333	3.44085682633333	3.18920005333333	7.16216952066667	11.169080553	4.613867144	8.50659243566667	7.639599271	3.772491774
Ankdd1b	up_mid	up_si	0.060898742	0.033831275	0.006764265	0.111511065	0.683611134	3.79178190066667	9.775846801	10.4511687273333	2.770069707	5.228834018
Ankfy1	up_late	unchanged	17.3582462466667	18.3698818166667	17.1290884033333	19.2167397633333	22.8221528266667	31.55033165	37.0455015933333	47.9999291166667	37.03619502	29.65861236
Ankrd1	up_late	unchanged	1.296108987	5.87384234266667	2.07176546333333	3.04061751966667	0.534795454	0.952946690333333	4.59349187233333	42.0440965533333	5.79472665	7.524799673
Ankrd10	down_early	unchanged	93.96010696	53.5223287866667	58.4610734266667	51.4236554066667	30.251753	19.5940962033333	22.77620561	29.30324443	19.71635278	20.39947096
Ankrd12	up_mid	down_si	5.04209686833333	5.29996183333333	4.424452158	5.08454325	7.49071221	11.6248969096667	10.9764811246667	13.5548524066667	12.54093966	8.102256226
Ankrd23	up_mid	unchanged	2.69691389933333	2.723963941	3.014613169	3.54403773933333	6.904586622	8.218864314	8.585987737	12.37274029	8.849920012	6.21680567
Ankrd24	down_trans	unchanged	17.0133141566667	19.3618200533333	15.78672841	12.8719684366667	10.0083026326667	11.3416825266667	7.26824085133333	10.0101860723333	5.242993025	4.525182252
Ankrd33b	up_early	down_si	0.358649028666667	1.94707862166667	5.286406298	9.723489763	41.9946470266667	77.53114148	66.91380343	84.1602194033333	38.39853961	22.75115658
Ankrd35	down_early	unchanged	12.12086174	16.5219181833333	12.79911625	8.54756637	3.215462924	2.42308517266667	3.008591837	3.94616083866667	1.874581073	1.286867822
Ankrd39	up_mid	unchanged	4.358361409	4.80599357633333	4.52198202733333	5.878561247	11.1283923253333	11.8245038666667	14.8907165166667	13.05979102	11.00632713	7.935448862
Ankrd44	up_mid	unchanged	0.693609321	1.21043675633333	0.703021862666667	0.989887347333333	1.54678153666667	2.39938646933333	1.97780933	2.48861051333333	3.769104461	2.291913889
Ankrd50	up_mid	unchanged	7.06170251133333	12.9869883266667	10.3391776693333	11.7499440956667	15.8591272933333	22.07427327	17.5236336833333	42.12981525	16.57726688	13.12226296
Ankrd6	down_mid	unchanged	4.002990038	2.40293162766667	3.819161988	2.97973842066667	2.05130287733333	1.21319758	0.540911677666667	0.809188268666667	2.295888899	1.776575013
Ano10	up_early	unchanged	1.41102785033333	2.99156608333333	2.69727280366667	3.15542731066667	9.632676604	22.1789269	25.49776243	51.93565274	14.40220811	14.04678331
Ano3	down_trans	unchanged	0.801951284666667	0.966780145333333	0.790885984666667	0.706089504333333	0.304632703333333	0.304149446	0.855229271666667	2.92707781666667	1.155519041	1.469626272
Ano6	up_mid	unchanged	10.6450456833333	13.00022399	10.9916055966667	13.9429712566667	20.74057997	26.6165588433333	33.7284463833333	37.1329194133333	28.75820186	20.76176124
Ano8	down_trans	unchanged	6.08388162433333	7.20898060466667	5.87092335233333	5.40889959733333	4.04464605366667	2.93682183233333	2.60968607266667	4.96925197033333	1.410936106	1.219329592
Ano9	down_mid	unchanged	35.8850294666667	17.2779542966667	31.29827561	22.5440967333333	20.71343907	11.02054153	6.37239712633333	1.97345627133333	17.19770397	14.55522757
Anp32a	down_mid	unchanged	876.641475166667	515.470988166667	652.154887333333	552.6097307	478.529981533333	385.353005933333	312.250879433333	359.9163057	347.6355652	379.2387696
Anp32b	down_late	unchanged	764.1017944	842.108332533333	758.920378166667	754.1174638	583.912549833333	534.4886005	522.9700476	355.294259233333	516.6071439	467.2230854
Anp32e	down_mid	unchanged	187.437327566667	176.425758733333	196.232149266667	174.565221566667	113.359861566667	84.1828706	84.5506805	68.56121287	175.9073745	189.980539
Anxa11	down_mid	unchanged	35.48806558	24.93985228	30.32010919	20.1692188533333	17.92152917	17.6846172966667	15.43494589	15.4291078833333	13.71456787	13.05250729
Anxa2	up_mid	up_si	36.8389937333333	120.5674879	54.45558801	62.72994055	56.38266666	156.880663166667	245.3035401	620.148335933333	97.34789818	166.0400227
Anxa3	up_late	up_si	10.303478985	30.2981107333333	13.9951029066667	17.3285527833333	7.429032186	10.777231389	23.67076472	49.0011754033333	18.78872155	38.51181018
Anxa4	up_mid	unchanged	11.6297493633333	11.0567874693333	12.1850836333333	14.0577708633333	25.6379415333333	49.6008141833333	62.0450438033333	104.03616516	34.23827026	42.13840081
Anxa5	up_mid	unchanged	17.83738675	49.5896659766667	27.9656540766667	31.88535116	48.8446231533333	74.4689668366667	131.143635733333	305.368956833333	69.68655653	83.71121017
Anxa6	down_trans	up_si	48.4213384933333	58.9559382133333	40.1185915	38.1495701466667	20.5549351633333	13.8083854566667	16.7412096233333	37.97751722	27.54722494	51.69754537
Anxa7	up_trans	unchanged	38.3693732066667	39.5366969733333	41.5906967666667	46.5248631066667	62.67200488	76.5807563233333	85.6529673066667	75.7426270466667	84.07079514	80.10949191
Aopep	down_trans	unchanged	23.0236	25.9396	17.37958	16.75043	9.937338	8.117881	10.81298	11.97742	8.487663258	10.70104273
Ap1ar	up_late	unchanged	30.0738325266667	38.5642087	29.2419517433333	31.9840181633333	45.00429454	37.4179703866667	60.31898487	92.9393375733333	31.67964914	31.2745866
Ap1g1	up_late	unchanged	43.2702183666667	47.3288001566667	43.30513921	44.5723759566667	52.7793890833333	69.82612282	76.5255687566667	97.89880381	67.17163209	53.16524756
Ap1g2	down_late	unchanged	17.7833965466667	12.72088157	20.36767555	17.0235669833333	23.6832637466667	18.6049304866667	16.5108062033333	8.41165144333333	12.52875085	8.834442713
Ap1m2	up_trans	down_si	27.7421931533333	37.90740964	31.84919626	31.4499978033333	44.5201660066667	76.3072117666667	69.3792879866667	36.98895634	41.65176433	26.96147638
Ap1s1	up_mid	unchanged	76.0149398766667	84.2412349533333	84.92100487	93.52964169	147.152109333333	176.225144133333	189.258153366667	176.068907866667	105.4005065	106.4254034
Ap2a2	up_mid	unchanged	49.2556922766667	56.3283536033333	53.2147739133333	55.15366331	61.8491462666667	99.72796282	113.722545433333	136.2662756	69.57461559	67.4387161
Ap2m1	up_late	unchanged	197.194966333333	233.966547766667	252.359134166667	241.753852433333	305.1245501	385.143593066667	532.886029266667	426.028460766667	593.8507439	573.0305018
Ap2m1-ps	up_trans	unchanged	3.069129	2.754493	3.396667	4.003627	5.32384	5.58961	7.36225	4.915086	17.998023	17.51130082
Ap2s1	up_late	unchanged	141.2413592	141.833631333333	158.6822528	182.312420633333	241.814948533333	279.8558556	316.2220291	295.7026161	144.144889	148.7042861
Ap3b2	up_trans	down_si	1.53942850533333	2.31804576633333	7.189185453	10.8481720066667	9.84313473266667	5.924104574	2.66050428666667	0.240326790333333	8.05679179	2.811519979
Ap3d1	up_mid	down_si	36.9489705966667	38.6561436833333	41.9913630466667	45.6701302466667	73.5658765766667	84.9361416	93.9773407033333	91.60402278	63.5778438	43.78311324
Ap3m2	down_early	unchanged	3.07573628566667	3.383331563	1.557971889	1.50675463066667	0.951032573666667	0.912341270333333	0.797732491666667	1.06647688733333	1.185313409	1.693884115
Ap3s1	up_late	unchanged	42.0824544566667	44.48947466	38.2366746466667	40.2411049533333	46.6912274433333	57.1977916733333	67.1560044666667	99.3190501533333	61.85963313	62.5224256
Ap3s2	down_trans	unchanged	15.3686143466667	15.7203989233333	13.1879953333333	12.2198454833333	9.65984824333333	8.347126486	7.341866707	8.29326099533333	9.435670981	9.275144605
Ap5b1	up_trans	unchanged	1.38735182166667	2.88327721666667	2.19684820466667	3.01356744933333	3.10688715933333	3.63974206933333	4.695330295	2.704289082	1.693533623	1.61098482
Ap5s1	up_mid	unchanged	4.72031831833333	4.83039679166667	4.98177713133333	4.229889417	8.688089606	10.314354645	10.8103772833333	18.97195329	5.373112649	6.212093846
Apaf1	up_mid	unchanged	12.5033668266667	11.61329706	12.02547671	16.6423468366667	32.5769368733333	52.24273824	68.79972356	86.52364514	42.01890704	32.72140216
Apbb1	up_early	unchanged	5.369980255	5.23903232233333	8.672386676	12.3651341366667	20.8054452	20.1409807133333	15.9850316066667	23.40010916	15.64255017	13.83322344
Apbb2	up_late	unchanged	5.65401749166667	6.33137516633333	7.89258916866667	5.96297533633333	5.12782506566667	5.85027522833333	7.85564118333333	14.2524803133333	8.897613413	8.873880688
Apbb3	up_late	unchanged	8.147346	13.47088	9.902969	9.878664	9.784703	11.01758	16.78485	17.79482	16.27773672	8.824346193
Apeh	up_mid	unchanged	18.7929650966667	21.5132682333333	20.87361785	22.0546700133333	39.7992294533333	40.3878772933333	53.9800675633333	59.7917698866667	36.6959329	29.23524694
Apela	down_early	unchanged	38.18543021	14.9015566	10.1830091133333	8.27029494166667	7.66957846833333	7.799928756	5.12773934766667	4.98981142466667	7.512801186	4.65588577
Apex1	down_mid	unchanged	392.824750766667	415.1275276	336.818277633333	325.2518886	260.437418166667	180.433268333333	170.426530433333	88.8832360466667	282.7934915	262.0722414
Aph1a	up_mid	unchanged	30.0947495633333	37.32548905	30.2288762233333	31.8316776033333	49.5048548166667	82.3257720166667	93.5239055666667	97.63957419	44.25828484	38.56001859
Aph1b	up_mid	unchanged	0.568386849333333	0.797910823333333	0.682748400666667	1.060840445	2.101883904	3.06171782733333	3.28559487133333	7.45398559233333	2.889846411	2.320318978
Aph1c	up_mid	unchanged	0.490686533666667	0.500246253666667	0.297415804666667	0.939251077	2.14245572133333	2.03789640666667	1.798422692	1.65137989833333	3.768674113	3.017703681
Aplp1	down_trans	unchanged	105.758202933333	90.94895419	82.1389654866667	54.7343793066667	30.6905630466667	62.0333249	33.1839115266667	72.5969101533333	18.12217941	12.24836465
Apmap	up_mid	unchanged	10.3676044826667	13.73607462	12.0932179366667	12.9633441233333	20.5850935033333	27.7445530733333	32.4871210666667	37.4416239866667	27.43133992	23.09428765
Apoa2	down_early	unchanged	26.4456887566667	19.0698516966667	20.0766242966667	6.922343098	2.25378635833333	0.801009479	0.267059779	1.514116549	1.913948255	1.041543395
Apobec1	down_early	unchanged	7.379815175	3.065564951	4.055325309	2.03375701833333	1.33363825466667	1.20643871	0.337936711333333	0.541694049	2.365569095	1.445140298
Apobec2	up_trans	down_si	0.869540268666667	7.88965094766667	19.3324467066667	23.63570059	21.8611039066667	4.00462825733333	1.879511728	0.443589282666667	10.32797652	2.706805904
Apobec3	down_early	unchanged	96.2551497766667	57.3381454833333	58.75762569	42.60536304	28.94313263	31.34707311	14.7918377566667	16.0360388666667	20.83939311	13.28511654
Apoc1	down_late	unchanged	245.655856366667	153.113916733333	281.685651	292.127616233333	346.220421266667	260.312913666667	112.871254696667	44.1665421133333	135.2338534	111.3121533
Apoe	up_trans	down_si	730.197105533333	692.773080666667	888.134427033333	938.771428566667	1670.93346333333	1320.3738259	595.066760466667	550.515688666667	519.7307808	292.9089841
Apol8	up_mid	unchanged	1.39400486433333	1.90634778533333	1.757354698	1.804142747	2.90403614133333	4.80598051266667	6.660536861	9.02995523233333	3.791575083	5.646026132
Apom	up_trans	unchanged	1.17394028666667	0.848459429333333	0.486646610333333	0.777155974666667	1.10647650633333	4.77173759133333	1.876249934	1.15146181533333	2.080013449	0.665874348
App	up_early	unchanged	11.574727279	52.0463981866667	22.1823112033333	27.82789505	47.41456704	130.263945963333	147.301823333333	360.5350749	64.32231051	80.48341229
Appbp2	up_mid	unchanged	29.7730088066667	35.6287556133333	33.3047145666667	39.30852453	69.70732549	113.69106427	100.207122213333	125.899201066667	88.99567594	64.89015786
Appbp2os	up_late	unchanged	3.349585	4.302589	3.552747	6.01366	8.285878	11.48219	9.089783	12.03042	1.5143896	0.92883769
Appl2	up_late	unchanged	14.5161543466667	15.39256381	21.9074262266667	27.4232828266667	31.1966992	55.0489512233333	26.22920121	63.27211745	24.78366217	16.92235856
Aqp11	up_trans	unchanged	1.17077184	0.703133985	0.986863872666667	0.841238406666667	1.95977724266667	2.54485508566667	2.29539450933333	3.524228853	2.057430667	1.344828411
Aqp3	down_trans	unchanged	7.47096345	6.76083081866667	4.00521364333333	3.104802808	5.05083121766667	4.59973907933333	1.74074129166667	0.470433246333333	2.916054836	4.399884569
Aqp8	up_early	down_si	0.0338493456666667	0.179207497333333	1.5547499	5.53418142166667	50.4043787433333	143.451757533333	70.15879042	250.755691566667	110.5144802	44.28190092
Araf	up_late	unchanged	34.72621652	47.0505276933333	36.9207324266667	39.2002173333333	51.0882179733333	69.3530475533333	66.6894710766667	78.3995692833333	48.50653266	45.0564381
Arap1	down_trans	unchanged	10.6354170653333	10.95442246	8.41279152933333	9.35476933733333	6.26139849066667	7.140736959	4.87795696733333	9.53046962333333	5.421631013	5.285081432
Arap2	up_late	unchanged	5.85399704266667	11.7127805086667	6.66156711766667	9.25679579666667	7.22315907766667	10.1179761756667	15.88376769	32.7296955	10.89310072	11.39780775
Arf1	up_mid	unchanged	252.794119566667	284.816499833333	304.836784233333	378.887891866667	506.1860595	575.1949581	652.114993266667	701.481594733333	455.1739415	423.1989208
Arf4	up_mid	unchanged	103.227416243333	127.471483766667	109.991007	132.733429466667	202.817150366667	273.6889955	319.858755533333	410.231557666667	429.1542059	379.7501681
Arf4os	up_mid	unchanged	0.2131117	0.3378957	0.4936374	0.2128219	0.9542611	1.314625	1.278011	2.385536	1.182612244	0.621826252
Arf5	up_mid	unchanged	72.12685184	76.85398192	88.7185286966667	106.230371936667	180.151152333333	215.415277933333	204.591122166667	210.796092033333	86.00169753	71.78623714
Arfgap1	up_mid	unchanged	21.9699418166667	31.46586504	24.2533802066667	28.7207393533333	45.89093292	83.4594831833333	87.44962556	148.634821966667	43.32654307	34.6812574
Arfgap2	up_trans	unchanged	22.59958928	34.16614649	25.3959988066667	28.85901054	34.0890599233333	40.0470578466667	46.3836495233333	41.6621459766667	34.48777947	32.74297912
Arfgap3	up_mid	unchanged	5.39707885966667	6.11145112933333	5.30966908633333	5.48998340166667	15.08829547	25.46423653	25.8626092366667	46.4310263933333	12.68672402	9.568407573
Arfgef1	up_mid	unchanged	13.2302340966667	17.06974504	17.5614766666667	22.96375117	36.86523086	48.5762703266667	52.67909914	52.0903457433333	63.4771297	43.8772627
Arfgef2	up_mid	unchanged	10.2764322296667	10.0084314246667	10.5244338086667	10.64907639	16.7467529433333	22.0713780833333	20.7012454533333	21.5699674133333	17.52986076	12.94544477
Arfip1	up_mid	unchanged	24.01415146	36.0763854666667	32.6631154766667	36.7883820733333	51.7944316233333	58.83249313	79.97665535	92.30981434	68.25047419	54.01398204
Arhgap1	up_mid	unchanged	29.6843211233333	48.5110209066667	34.0593930933333	43.03836887	61.8957900466667	95.8541288466667	126.873183433333	128.249199933333	91.43306401	84.61062163
Arhgap10	up_mid	unchanged	4.65253342166667	5.64788963733333	5.806411004	7.355137283	12.00122655	20.4050962766667	30.4664573566667	45.2571518666667	16.9155799	19.5946681
Arhgap17	up_mid	unchanged	19.67583441	19.84281616	19.1128016666667	26.8189279966667	37.53876982	45.9471767766667	41.2712804866667	96.44531541	34.90666975	30.9732836
Arhgap18	up_mid	down_si	0.727520617	1.07781115066667	0.831583182666667	1.09797593933333	5.90591822566667	7.671218144	7.376203287	6.78209888233333	6.576874369	3.953947799
Arhgap21	up_mid	unchanged	24.2476711733333	46.3477915566667	40.3326728266667	46.71132343	45.7160645233333	57.9547033933333	53.5644953733333	76.38060743	56.84356177	53.16285883
Arhgap22	down_trans	up_si	3.455087406	2.21021062566667	3.755020062	2.702804435	1.82752091	2.37945824033333	1.66629593233333	6.13158295166667	2.47938474	4.488718527
Arhgap23	up_late	unchanged	15.5074066133333	14.3913813566667	13.4280991033333	13.9124400166667	15.30504877	25.1837747933333	32.1496399433333	70.56096765	10.2295408	12.2195754
Arhgap24	up_late	unchanged	0.615802790333333	1.92719221133333	0.801109403333333	1.121676531	0.497631123666667	0.685977375666667	0.520617337	1.265699503	1.223781316	1.60052105
Arhgap27	up_mid	unchanged	2.64272639666667	2.77839855166667	2.430007258	2.689164256	6.214352268	13.3861600873333	11.3747969893333	25.5035238466667	3.882157838	4.112149374
Arhgap28	up_late	unchanged	3.11292735466667	2.74777920466667	3.28179746733333	3.20946444466667	3.990332777	5.80216924066667	5.05000349866667	14.03733113	6.539692485	6.86460425
Arhgap29	up_mid	unchanged	13.6706889533333	15.61789007	14.27982749	23.2611590733333	41.47056169	74.32772346	66.04636507	102.546687276667	84.90029686	68.00896814
Arhgap32	down_trans	unchanged	10.6756032226667	17.7358172	10.6800618933333	8.57781535033333	5.22244485766667	3.41673048533333	3.897761984	5.76071425	6.347504863	5.02968911
Arhgap33	up_trans	down_si	1.783258352	1.47014297733333	2.75452915466667	3.611492028	5.55403414333333	7.20854983833333	4.51284882566667	3.04610518566667	2.9934449	1.710531746
Arhgap39	down_mid	unchanged	14.7967435066667	13.91010365	12.98172972	10.6725621166667	7.68960101533333	5.31640083933333	3.830076522	2.28524532066667	4.157663603	3.76811426
Arhgap4	down_early	unchanged	2.49049654333333	1.611891793	1.64923483033333	1.28040244466667	0.991738902	0.926045853333333	0.463148566333333	0.571937636666667	0.931602344	0.678237685
Arhgap42	up_late	unchanged	4.28037234866667	3.29943039533333	4.255595231	5.08800683766667	5.56455866833333	5.83282923666667	6.83490324233333	11.0443074633333	5.662837739	5.08009393
Arhgap45	up_mid	down_si	7.021272	5.700995	8.165807	8.713038	20.64228	38.95141	51.55547	37.07201	13.05730675	7.400095913
Arhgap6	up_mid	unchanged	0.209768899666667	0.226450721333333	0.148738831666667	0.199325706666667	0.940869051666667	6.57309711033333	9.43103985133333	39.4222476033333	2.063846964	3.210039081
Arhgap8	up_mid	unchanged	14.74611177	13.9731594933333	14.81027975	12.0748511166667	18.8425698066667	45.6152119933333	55.0406619233333	49.3033179333333	15.00255048	14.02557492
Arhgap9	up_trans	unchanged	8.75373705466667	7.07662445833333	7.36490329466667	7.692757116	17.72704065	21.5843742133333	31.4804503033333	12.080631799	12.60615512	10.32563714
Arhgdib	down_mid	unchanged	6.847808696	8.02730764066667	8.29628390166667	6.49302915166667	3.56073634166667	3.15976852133333	2.99870316566667	3.35306821066667	18.02346114	28.41276705
Arhgdig	down_mid	unchanged	10.4155421833333	12.8646037966667	14.1075832633333	16.4702308466667	6.71162982833333	4.515132253	2.55546599333333	0.720918016	4.253789265	5.127578944
Arhgef10l	down_early	unchanged	6.30377548333333	5.398181952	4.70145253266667	4.21287276133333	2.365803825	1.841412573	0.679468853666667	0.741381072666667	1.944513057	1.197134307
Arhgef17	up_mid	unchanged	4.96053343	7.335399774	6.54653462266667	7.85166116966667	10.5730765916667	14.7341943433333	18.4632700033333	28.8761113033333	9.684268573	7.581172503
Arhgef26	down_trans	unchanged	1.437872306	1.044171729	0.949719278	0.483119892333333	1.21521705833333	1.70298611033333	1.41329676766667	2.297519652	1.546981303	1.324809217
Arhgef28	up_mid	unchanged	2.033717705	2.57940949633333	1.669598067	2.199351354	5.377840954	17.5631825333333	23.1550668733333	84.7320604633333	6.819059889	6.494646639
Arhgef3	up_late	unchanged	3.69850935	5.202098637	7.764166362	9.48676303033333	6.79984485266667	4.362877139	5.47284708233333	11.308048086	5.217786634	4.437760839
Arhgef40	up_mid	unchanged	2.72367064466667	5.36754990233333	3.6705475	3.307367232	4.45769178166667	10.2030085963333	22.86870078	38.53316556	11.47974533	13.59611875
Arhgef5	up_mid	unchanged	3.00129795766667	7.51118767366667	5.07309017066667	5.75362262066667	10.106183364	30.4123873566667	29.54032102	67.9962957566667	17.73523591	18.43077421
Arid3a	up_late	up_si	7.39379977	6.33351471266667	7.77372845766667	7.273836602	8.227850481	10.821020218	10.68168636	15.6924671433333	5.521020624	12.97269465
Arid4a	down_trans	unchanged	11.1017110066667	10.7786568033333	9.372119031	8.49350757033333	6.98235969266667	6.88045475233333	5.41538020366667	7.54882106	7.899509439	6.017585283
Arid5a	down_trans	unchanged	3.19409549933333	4.16414758766667	3.136907453	2.34463501866667	1.55698630333333	2.31165111466667	1.818786093	3.65729739433333	1.533142816	1.270021628
Arih2	up_trans	down_si	46.6031029433333	71.7348306133333	71.4439620833333	81.02186741	117.611034266667	118.640284723333	77.71664224	75.8495056833333	115.647463	63.72482146
Arl1	up_late	unchanged	67.07894686	81.8271541933333	72.7581059466667	77.5153043933333	94.6354397633333	111.3390119	121.281284633333	138.573902466667	147.8978409	131.5361795
Arl10	up_late	unchanged	13.6224937266667	15.87382487	14.4685446366667	15.14577558	19.3546842233333	26.6508891333333	36.5424548333333	49.7825150866667	7.061771703	7.514469562
Arl13b	up_mid	unchanged	11.4471021633333	16.6320984833333	13.52639446	15.1894456833333	18.2270403	25.09779195	23.61281406	37.1504812533333	27.08609938	21.96109947
Arl15	down_early	unchanged	25.29592939	16.5310666666667	19.6099085866667	15.84808653	10.7836330966667	7.97897814266667	7.53800936166667	7.07566616833333	13.54844161	12.39570606
Arl16	up_mid	unchanged	8.65480711966667	11.8294977183333	10.17353501	12.6527551873333	18.2109636866667	21.7364021033333	26.2176298466667	28.4000773166667	15.56275487	13.82895619
Arl3	down_trans	unchanged	55.7954847766667	43.78280831	54.7483221666667	49.80098351	38.0379273466667	28.9451677866667	21.0247597333333	28.84882471	26.64648063	27.86280894
Arl4a	down_early	unchanged	40.5539689666667	16.33806465	25.8300764766667	22.35852046	19.8375110666667	11.1420801463333	8.24531568933333	3.22942586	31.81185098	27.21505647
Arl4c	down_trans	up_si	8.641981355	8.86353507133333	9.341811954	7.75019843366667	5.25301277266667	4.58259101466667	3.05557707766667	7.13359672966667	4.232693287	8.943682695
Arl4d	up_late	unchanged	6.886034898	22.0906130966667	16.0304688466667	12.5950625466667	16.10411776	16.471201732	14.7744236966667	26.0862685166667	9.530591083	10.2541102
Arl6	down_mid	unchanged	23.8279855066667	23.33341962	22.11821473	18.0070836933333	12.5871863133333	7.884377663	9.079050867	10.8313656073333	17.32388147	16.47051003
Arl6ip5	up_late	unchanged	48.6534854533333	54.7106654766667	37.3445799933333	41.1057163266667	59.80146205	76.95464517	90.9817464633333	110.456159166667	64.63090221	75.08945694
Arl8a	up_mid	unchanged	20.6887903033333	27.9907972166667	23.4998412833333	28.51764644	41.7820359566667	70.84687211	97.72843616	136.087033433333	43.50251937	42.82593794
Arl8b	up_mid	unchanged	20.8573247033333	32.03238714	31.7472323233333	30.9874899866667	39.6388848733333	44.24932145	46.81206843	44.2136750466667	87.70281327	69.62709172
Armc10	down_mid	unchanged	58.93337601	55.4770916233333	52.7255097833333	49.46720878	37.7183797733333	27.8463098533333	25.6119798033333	15.9591229633333	28.78730266	29.12260871
Armc5	up_late	unchanged	6.69255105333333	8.35533775366667	8.20305088566667	8.689473331	9.08770187466667	10.206118308	12.3187021766667	14.2445240366667	4.363209143	3.53041114
Armcx2	down_mid	unchanged	13.7514838766667	11.8131996533333	10.9640139466667	11.7164315333333	11.5183180633333	6.306009542	5.99346708666667	5.05759689766667	12.25111895	12.01987031
Armcx3	up_mid	unchanged	1.88133353666667	3.09367047233333	1.84535128666667	2.16898254033333	5.93323663033333	8.63454022466667	8.232127728	14.1694351433333	10.06785087	9.184710163
Armcx4	up_late	unchanged	4.40232444366667	2.73451003333333	2.919969216	3.381821946	5.16123947566667	6.556173171	8.84973629833333	17.86585848	7.107086345	5.308488442
Armh4	up_mid	down_si	2.835737	2.274685	3.15717	4.409026	11.91718	19.59066	16.60528	18.74867	20.04073757	10.44088106
Arntl	up_mid	unchanged	11.5993034366667	20.2287595	14.9530186233333	16.8519627633333	17.5119245933333	27.9143634366667	29.7436812	51.9965886933333	33.01091235	24.01889183
Arntl2	down_mid	unchanged	5.133368254	2.39358306866667	4.36649873766667	4.50268815933333	6.534735323	0.993578326333333	1.22367526433333	1.27214555666667	1.937326059	1.806815722
Arpc1b	up_mid	unchanged	49.1259751133333	59.2056801666667	60.4007868733333	67.0580984	129.789942766667	172.594328666667	167.416634033333	112.929927166667	104.1211748	100.3543748
Arpc2	up_mid	unchanged	156.921460466667	199.130847033333	177.468962566667	204.1238945	293.4962486	436.9350701	471.345858166667	502.586883233333	331.8337002	340.3792356
Arpc5	up_mid	unchanged	64.3298899366667	104.382099033333	83.12382336	99.7291935466667	129.709456833333	145.708411166667	181.123414633333	187.187755	149.6490764	157.0982817
Arpin	up_mid	unchanged	2.686483762	4.043133734	3.98149659433333	4.73332494466667	6.30187178933333	10.006547363	11.56756206	11.5287502233333	9.183676842	6.624865248
Arrb2	down_late	unchanged	27.7017525466667	23.0429798766667	26.7957566566667	25.4090931866667	22.43710735	23.1454660966667	17.4662789	13.3475863206667	20.17702204	22.59154731
Arrdc4	up_late	unchanged	28.0884761666667	27.8587788033333	26.03405246	23.8047558333333	21.3546130433333	36.4373604266667	40.0703542133333	102.353422173333	26.42853497	29.01643402
Arsa	up_mid	down_si	5.20758426766667	4.51215309333333	5.27931939233333	6.11168969866667	24.52829795	40.3605833233333	26.2307072933333	33.47667308	18.12036233	11.57055598
Arsb	up_mid	unchanged	0.500759766333333	0.885757901333333	0.780809073	0.989924099	1.059330099	1.226833068	1.041129521	3.029828875	1.732806988	1.558966052
Arsk	up_trans	unchanged	2.30764262633333	3.237696818	1.747344259	3.000101921	3.66201294033333	5.69459949433333	4.593955806	5.39877723433333	6.370620135	4.837561075
Arvcf	down_late	unchanged	13.57501145	10.7619271996667	14.8518236466667	17.1320217533333	15.5693606	12.1285415433333	10.4695522066667	4.26152976066667	8.382415853	5.65216824
Arxes1	down_trans	unchanged	18.09244	13.83404	14.56024	15.07182	11.37887	7.624171	9.106044	5.226155	11.22109594	10.09965314
As3mt	down_late	unchanged	14.69195494	11.682497992	16.36488735	14.3011387966667	14.9191203866667	12.1047600166667	9.84026227233333	5.30323176	16.2976755	11.14274635
Asah1	up_mid	unchanged	50.3684104766667	51.2022162466667	62.37359459	61.33635145	153.115885333333	250.6213434	200.882077733333	310.365902566667	610.9474094	456.8611976
Asap2	down_late	unchanged	7.78605178366667	8.00363018833333	7.46252815833333	7.13866473366667	5.35795748433333	3.89325355166667	2.55889569533333	3.86916790233333	4.978432541	5.98184602
Asap3	down_early	unchanged	5.16356407033333	3.46788912866667	3.01465439033333	2.66557921966667	1.919211743	1.03742288166667	1.02086037966667	1.868258576	1.563054987	1.084817065
Asb1	up_mid	down_si	5.318653744	6.41534927466667	7.392303229	9.23309224866667	7.568132566	11.47306998	13.7649385666667	13.4773948866667	7.314473104	4.304484506
Asb13	up_trans	unchanged	1.77985520933333	2.189764461	2.23727451466667	2.39196168033333	3.96665595433333	3.31527590533333	4.14093391233333	4.74610057833333	2.879637636	2.643007587
Asb8	up_mid	unchanged	9.00358410533333	11.0590443766667	8.38848642766667	11.69993877	17.7256052633333	24.7851269333333	19.5246064866667	24.2438782433333	15.28105263	11.12042239
Ascc1	down_late	unchanged	38.4657146466667	28.6012283933333	36.8369122766667	35.3250362	27.9067275933333	26.52484818	18.72035617	18.3651778066667	24.53447237	19.09725679
Ascl2	up_trans	up_si	3.106362426	2.46450849533333	9.400279067	11.8451586866667	12.8647239033333	8.482835694	3.917460262	0.500944934666667	3.387013021	9.367865014
Asf1a	down_late	unchanged	65.7907349233333	68.0937465733333	64.7777631266667	58.0917003333333	41.34377881	36.7547811933333	34.0530691366667	27.2882227633333	88.90885836	98.05177524
Ash1l	up_late	unchanged	6.76721295333333	7.53060769866667	6.813723956	7.44946568666667	8.27493157366667	11.34495832	12.5151643933333	16.3651609233333	12.53023196	9.209330004
Ash2l	down_late	unchanged	218.073825866667	161.069269233333	179.255489166667	165.535727066667	132.067609733333	121.285283766667	108.551304866667	82.69456876	178.2733752	157.3049436
Asic1	down_mid	unchanged	2.67314194366667	1.63263629	3.42035342233333	3.27376276133333	2.03074264033333	0.760352819333333	0.621963617	0.240301727333333	1.632211325	1.255046213
Asns	down_mid	unchanged	252.501077766667	268.889633466667	342.6158215	332.515341933333	167.829751433333	113.986149186667	72.81922095	55.4813854866667	462.5224184	360.4937042
Aspg	down_mid	unchanged	8.074039688	4.52122521433333	9.10498438833333	10.5034769973333	10.523746041	3.747865461	1.73393262933333	0.138673689666667	4.451111571	3.995527506
Asph	up_mid	unchanged	15.6564800966667	16.9407201833333	17.9809854066667	20.6762306566667	37.2708019133333	63.2069996933333	65.03808546	89.83059984	50.37385608	39.6222833
Asphd2	down_late	unchanged	4.51419888833333	6.56292655366667	7.36814114233333	7.266786434	6.356669147	3.18683854066667	1.87307228066667	1.30638246366667	4.232472988	4.606501486
Aspn	up_mid	unchanged	0.368707113	2.42387287966667	0.486655854333333	0.621587281	0.903731744333333	1.45311756633333	1.43652238933333	6.22364339733333	5.93391547	1.700451581
Asrgl1	down_late	unchanged	10.587629386	6.31729710233333	10.578688569	8.733259836	8.64055038933333	8.34068992233333	4.00243395766667	3.07735916433333	9.017649626	6.792916443
Ass1	down_early	up_si	197.656559433333	218.364955933333	193.273919666667	181.426311333333	91.5725176066667	48.15762154	62.2487442	25.58937125	48.40198814	93.3870906
Atat1	up_late	unchanged	7.11575587033333	7.26549106666667	8.04061474366667	7.36832604666667	9.60215176566667	11.953791612	10.9047490873333	22.8260117666667	7.078347705	7.302159613
Atf3	up_mid	unchanged	2.858849685	3.96830523433333	3.785293102	3.01016709633333	11.4638101346667	31.95550616	57.6259207433333	133.473056533333	38.28099404	35.32329078
Atf6	up_early	unchanged	10.6381273233333	14.1699427633333	16.62227608	24.7783177166667	28.9957688433333	33.3313296266667	34.71690292	34.2685559766667	35.15959118	26.49062714
Atf7	up_mid	unchanged	10.530329714	10.8397914433333	13.3377104503333	17.6560022466667	18.2835084433333	31.3378037	30.1676288166667	38.8070645866667	19.59403683	20.48894911
Atf7ip2	down_late	unchanged	7.32916370533333	9.338920712	6.98967705233333	6.439463643	4.21416033733333	3.75139080966667	3.46837428666667	3.63604139833333	8.499291723	6.221691762
Atg16l2	up_late	unchanged	8.96734371133333	8.045195247	9.162754121	13.4997779966667	14.7125507966667	19.7662103566667	16.01458422	32.3763377233333	12.8451177	11.01776843
Atg4a	up_late	unchanged	4.026518836	4.83247624	3.731434321	4.22297959333333	6.17668143066667	7.17067155066667	9.234496075	12.98571189	9.724821665	9.91653585
Atg4b	up_trans	unchanged	20.38389991	23.4108632166667	21.93896854	26.0643300166667	33.60438395	41.58978583	33.9495415166667	33.20563812	47.33437381	44.20285668
Atg7	up_trans	unchanged	5.78262683166667	6.510754078	9.497470562	9.61830474133333	8.20081529266667	12.1083574166667	10.3574908133333	9.12221563166667	10.20069745	10.32979068
Atg9a	up_mid	unchanged	7.30906492733333	6.23614301733333	7.61112928533333	7.88906370533333	14.7325785133333	25.08882478	20.6642204966667	24.4131628333333	10.28523903	9.181017081
Atg9b	down_mid	unchanged	5.36650662133333	5.448422776	4.90092846166667	4.82450296566667	3.875407355	2.074890091	1.47042989566667	1.45837085866667	1.910279921	1.475056714
Atic	down_late	unchanged	120.4619254	127.2542044	133.149420833333	146.058276566667	122.517425	103.33971456	100.630929613333	50.3255282266667	148.044559	140.562693
Atmin	down_late	unchanged	27.2524538466667	33.99176705	28.4237973933333	27.7270666533333	22.61977957	17.1844757133333	16.8607533133333	12.0736455166667	21.3517354	15.81679996
Atn1	up_mid	unchanged	21.5025820533333	28.70948689	32.7673688466667	37.3363177433333	47.9573188366667	58.5013550733333	61.74016051	55.1694192666667	35.26343393	23.47586203
Atox1	up_trans	unchanged	386.646258333333	361.980591533333	381.768004533333	368.195558633333	527.5445137	624.255390233333	833.8843744	508.1733596	364.5878794	352.7087035
Atp10d	up_late	down_si	4.625522	4.780097	3.636517	3.959703	6.83695	7.25204	11.39513	12.68331	5.983930291	3.919812418
Atp11b	down_early	unchanged	51.4595991933333	34.2735087266667	39.23244413	31.2875573433333	18.5926460366667	18.7827316933333	16.2659081166667	23.08300051	23.21799086	23.05921748
Atp13a3	up_late	unchanged	43.59798979	92.0369634266667	88.49799186	82.2219534533333	67.0384997	81.3342646533333	149.078559833333	300.2455987	68.27254748	81.49683183
Atp1a1	up_mid	unchanged	170.452025433333	195.420619666667	190.429499166667	217.394789866667	294.9042392	363.854957266667	396.746684833333	443.882996266667	324.4629042	287.5151762
Atp1b1	up_mid	unchanged	72.55344442	59.19953636	70.4630973866667	61.47750949	58.28437485	156.63819467	167.9037893	302.112154766667	68.55409289	82.03871486
Atp23	down_late	unchanged	15.5646	16.12943	16.7613	16.7743	13.24701	9.857914	10.03661	5.8012	8.886526496	8.385385695
Atp2a3	down_early	unchanged	6.121014605	3.18734951466667	5.51893245933333	4.01014863066667	1.69240610033333	1.10167296933333	0.476701041666667	0.132029544	1.107707516	1.600088857
Atp2b1	up_mid	unchanged	19.49006539	21.09766687	23.0101367433333	27.5484373833333	38.98195427	41.7227214	68.32048691	64.94281956	53.18064739	38.96557222
Atp2b4	down_trans	unchanged	4.25986699066667	3.53575952033333	2.761324772	2.33452793566667	1.915719906	2.05809998433333	2.61950106833333	3.934002247	2.345704774	3.706687212
Atp5g1	down_late	unchanged	478.137286633333	452.204629766667	550.969507133333	539.756633866667	418.6771962	293.8188778	369.070132333333	227.017715433333	305.9620983	297.4321833
Atp6ap1	up_mid	unchanged	27.68167823	40.15070358	32.90268791	40.8590321066667	77.3278089166667	129.1490051	160.587626733333	223.378311333333	92.70706592	97.10850015
Atp6ap2	up_mid	unchanged	32.6457610266667	36.8790621033333	34.4008115433333	35.8791974933333	78.18922611	89.54440387	101.079053816667	109.066766133333	115.3703405	90.69722693
Atp6v0a1	up_mid	unchanged	11.3115751033333	18.25932027	16.26374954	19.26492601	58.83990936	166.02768012	123.709662866667	265.647020466667	53.07061722	41.19448064
Atp6v0a2	up_late	unchanged	9.311914603	14.20938415	9.736981285	10.3245435143333	11.1958053286667	13.1261647866667	19.2243689966667	22.2827874566667	14.28379874	11.7032607
Atp6v0a4	down_mid	up_si	2.30460423	2.06527062166667	1.66302667666667	1.834437466	1.540086795	0.973159854666667	0.520513645666667	0.324949233	1.417875595	3.133798893
Atp6v0b	up_mid	unchanged	92.71620934	97.8260853133333	100.647025203333	107.17844957	249.641197	354.765391533333	364.159760633333	435.5357671	165.7179076	160.2818797
Atp6v0c	up_mid	unchanged	254.9147093	311.256439133333	313.7899879	372.6621047	631.5937763	690.147031733333	949.208278866667	940.070656533333	506.786235	425.8779171
Atp6v0c-ps2	up_mid	unchanged	70.97444	98.75827	96.16562	108.8113	186.0501	195.2521	294.873	299.0224	161.6970632	127.4346908
Atp6v0d1	up_mid	unchanged	51.64866877	54.09088146	49.0320623066667	51.6466498866667	121.699987653333	144.775206133333	157.011532	145.268544733333	112.3148533	81.35791501
Atp6v0e	up_mid	unchanged	72.1001338933333	83.7357156533333	81.0282368166667	94.3565571866667	146.521579933333	185.058891033333	222.669873666667	236.3924952	179.6809344	227.119344
Atp6v0e2	down_early	unchanged	7.1221949	12.5529325866667	8.175754528	7.97290923033333	3.32026792766667	2.09538725333333	1.31136549133333	0.687371750333333	2.911774407	4.219501393
Atp6v1a	up_mid	unchanged	48.7722278066667	35.2357787633333	51.0861784133333	55.3558785166667	82.3969732566667	100.07177518	114.342407433333	108.001888553333	118.3387823	98.75181889
Atp6v1b2	up_trans	unchanged	68.8744112366667	74.28707894	81.4434163066667	86.6951853	119.260176266667	158.674353366667	151.988700666667	105.64463676	157.2672745	136.2816807
Atp6v1g1	up_mid	unchanged	103.715203146667	107.189267266667	112.4711519	125.394585666667	225.435740066667	284.0142107	259.126788966667	237.656084966667	214.3242862	195.6690784
Atp7a	up_late	unchanged	5.50526631166667	7.34724155866667	5.248879649	5.723153112	7.43941065633333	9.20911347366667	8.97509768433333	13.6345674733333	9.810009459	7.792695034
Atp8a1	down_late	unchanged	6.13778402733333	3.532074925	5.02952696066667	5.699344056	9.17278789666667	5.309738657	2.870174848	0.880267988666667	7.341233473	5.060163898
Atp8b2	up_late	unchanged	17.23901374	18.89964531	16.3615665433333	15.4258859233333	20.38485494	26.7156001066667	33.1377158533333	50.4103241266667	26.15899676	19.72155424
Atp9b	up_late	unchanged	12.26933869	14.21250377	10.876364348	12.9496380466667	16.0333642233333	19.9762676266667	19.49172833	25.9606992366667	18.90340097	15.44457667
Atpsckmt	up_late	unchanged	6.005963	6.13792	7.523445	6.902105	6.924831	9.597974	13.0819	13.65598	6.88153536	5.932175196
Atraid	up_mid	unchanged	19.99462218	18.5454259533333	22.65262688	22.5003668466667	36.1581030433333	52.3376448133333	48.6192221533333	75.7717762633333	39.79411637	38.85334511
Atrn	up_late	unchanged	3.79308178466667	4.965568306	3.63328451666667	3.91563264033333	3.50635356566667	4.6872541	5.48647357833333	8.06924826633333	5.975759136	4.918894172
Atrnl1	up_mid	unchanged	2.087805158	2.43370179966667	2.382791836	2.743307702	4.12244032133333	5.60311442633333	5.92581771766667	8.87236703733333	5.144838945	4.440107423
Atxn10	up_late	unchanged	152.954632966667	136.245669533333	162.454122033333	153.9594831	180.732371466667	292.186870466667	239.525639933333	319.401798666667	231.7231236	284.4725488
Atxn1l	up_mid	unchanged	7.40009323233333	8.008044325	8.489633404	7.348235482	12.5025121666667	21.9542833666667	17.36186075	23.99124578	11.00966188	8.765684304
Atxn3	down_late	unchanged	20.5215748766667	17.4237608266667	18.5013010466667	18.9093748133333	15.4948159266667	17.15725046	9.50920895766667	9.80061297666667	20.30510186	16.64340765
Atxn7	up_mid	unchanged	2.31104449033333	2.42047052133333	2.237521714	2.88184227033333	4.76528041533333	7.722071055	9.073210496	9.797576558	5.502498597	4.12594871
Atxn7l1	up_early	unchanged	6.86211754133333	10.5717643516667	15.4666089766667	15.7201661866667	19.8471787466667	31.14502396	33.4629477166667	26.4346258566667	23.51280679	19.60187597
Atxn7l2	down_trans	unchanged	9.318381209	10.521182099	8.74322431866667	8.57111420666667	5.37472942766667	5.924049178	3.98562734366667	4.738876522	3.318987001	3.370067018
Atxn7l3b	up_late	unchanged	34.87871947	37.91295954	40.1514340066667	37.30197198	42.62858071	59.48474978	70.1033810433333	70.1010568133333	35.8936424	31.1796164
AU015836	up_trans	up_si	29.35092	107.2633	76.16876	64.83487	38.27269	20.50261	6.419026	2.323069	39.0591651	68.2975632
AU018091	down_early	up_si	140.7005	103.7036	102.1678	86.35982	40.03527	20.53632	12.17951	2.35225	24.30959432	39.13071682
AU020206	down_early	unchanged	60.45303	42.59019	41.44874	35.02476	16.11063	9.040268	7.760804	6.432978	9.07889419	12.05191772
AU040320	up_mid	unchanged	2.998135	3.089609	3.041747	3.141981	5.923339	13.04831	11.71008	24.27501	8.012599382	6.00748115
Aunip	down_late	unchanged	34.24612108	34.8154884866667	33.8716455533333	31.2306222733333	22.6870782233333	17.95510762	16.6938849233333	15.76488058	23.97841433	30.16414532
Aup1	up_mid	unchanged	60.9317500366667	75.0839572866667	69.0122138366667	87.55497425	118.639802943333	131.519551366667	156.3796598	152.167451866667	84.58819493	80.95980191
Auts2	down_late	up_si	5.66410381133333	2.96416927833333	5.72444610766667	3.34465168833333	3.07013814866667	3.06909656033333	1.98111730766667	1.67807785333333	2.689669223	4.776577048
AV099323	down_late	unchanged	1.38043	0.8923259	1.581622	1.033782	1.022332	1.476789	0.5240532	0.5077858	1.383177489	1.232262957
AV356131	up_trans	unchanged	0.8052799	0.3109116	1.115337	0.6384596	1.949445	3.007551	1.713741	1.972305	2.004499577	1.941289419
Avl9	up_mid	unchanged	5.97566124866667	6.90501288	7.00320367066667	7.15555219433333	8.25856491166667	12.3112729066667	13.7853218033333	15.9648605066667	14.79328165	10.87744804
Axin2	up_trans	down_si	5.423267226	16.5962354633333	20.24486031	17.6117093066667	9.406108832	4.31559802533333	3.26531939433333	4.70708420633333	5.806663818	3.62027742
Axl	down_trans	unchanged	8.68895468166667	25.42784134	13.08098728	12.8887815666667	4.170147336	5.00505133533333	5.617774815	6.68995403666667	8.722542398	13.28799422
Azin2	down_trans	unchanged	5.62064492766667	6.433067319	5.92819870366667	4.44608015733333	3.970331783	3.919928488	2.48474054233333	4.98827332066667	3.952140784	3.901622358
B230206L02Rik	down_mid	unchanged	3.637901	6.322669	4.022261	3.199429	2.653803	0.5103256	0.8793924	0.5510695	1.496149298	2.263509578
B230217C12Rik	down_early	unchanged	6.584547	5.353738	5.924537	5.034209	2.5354	1.679527	1.213769	2.260602	2.42982244	1.658383007
B230354K17Rik	down_mid	unchanged	13.89335	14.23738	12.81958	11.55085	8.211015	5.87983	5.530296	6.867641	11.2423598	8.778504653
B2m	up_mid	unchanged	20.8426743933333	59.6042411133333	31.41133376	35.0715469133333	74.25702672	151.316012533333	137.7924891	214.261294866667	169.0920702	138.6041949
B3galnt1	up_early	unchanged	3.826960679	11.196839035	11.031380509	13.23664979	20.65653155	26.16362699	33.7704641333333	57.94237196	26.21593787	20.56166903
B3galt4	up_mid	unchanged	2.37857740266667	6.280271343	3.19399996466667	4.155546771	4.586070416	6.072889179	7.50328264233333	6.461974232	2.52569476	2.897431587
B3galt6	down_trans	unchanged	3.47495566533333	4.60431263466667	3.77873227766667	3.25343289033333	1.71262819966667	2.35550300566667	2.33912093733333	3.44263100166667	1.017716753	0.963159506
B3gat3	up_mid	unchanged	16.9722661066667	17.94087821	18.46803796	22.9294123133333	45.4000295833333	76.4775555066667	81.75078677	123.095733566667	22.14978422	21.90331931
B3glct	up_mid	down_si	4.645757442	4.23538660533333	4.491910278	5.888588706	11.79151474	18.43461605	17.9295171366667	13.4008828666667	19.10346244	9.965059488
B3gnt2	down_early	unchanged	28.8566741766667	24.7922382966667	21.53536202	15.5236091833333	9.50064873333333	5.56301010566667	4.877894443	5.01416086766667	9.134920045	5.372279956
B3gnt3	up_mid	down_si	1.23495247066667	1.574873985	0.736752622666667	0.888542976666667	4.122447323	15.9679509473333	12.0713399566667	10.7908576916667	3.612905019	1.642400395
B3gnt5	up_mid	unchanged	3.244809304	4.725730827	4.50877472133333	5.676018004	9.34493801833333	12.3753472966667	10.9078188893333	8.14236664466667	21.76383345	18.68348641
B3gnt7	down_late	down_si	37.8128214333333	33.0458130733333	34.7780435333333	41.69746595	55.4148611566667	60.2795430366667	64.48859389	11.9696451746667	47.88376739	22.82866492
B3gntl1	down_late	unchanged	6.08713559266667	7.09781471966667	5.53625891733333	4.999966588	3.801023448	3.70049593666667	2.65363628233333	2.51184050466667	3.768928906	3.327984681
B4galnt1	up_early	down_si	3.48515911633333	5.794214201	7.43898248033333	10.3315014916667	20.9774990266667	39.1444228666667	24.3823530266667	14.6527652166667	16.12385504	7.845154635
B4galnt2	up_mid	unchanged	0.263932811666667	0.287243962	1.06804183433333	0.706101613333333	3.00553083433333	22.2096565546667	8.524743328	36.75097999	5.89546611	5.208963069
B4galnt4	down_early	unchanged	49.8132027666667	35.5831531866667	35.7752159366667	23.9492329666667	8.54719206633333	2.301389272	1.396007787	0.304499240666667	5.782296042	6.601309624
B4galt1	up_mid	unchanged	19.3787424533333	17.8537715866667	18.5118193533333	19.3045582666667	41.8667155466667	66.0283456366667	96.96107877	237.8291638	40.83014884	43.90392654
B4galt3	up_mid	unchanged	16.6980258433333	21.984584	22.2732430133333	25.84828861	37.2965282866667	52.5427933933333	71.3733505266667	85.5944050433333	32.42321205	29.09441738
B4galt5	up_mid	unchanged	13.9305165233333	14.8590559133333	16.6627192433333	18.23700345	27.5267480166667	44.1362721666667	36.83225329	44.4577516933333	27.00197092	20.26581942
B4galt6	up_early	down_si	14.6539624533333	37.3141725166667	31.6616554033333	40.9165515266667	45.6485576166667	44.7538156	40.5470800233333	35.1840941066667	47.18230842	29.45709576
B4galt7	up_mid	unchanged	5.403780559	7.73676772366667	6.75299962966667	6.23668999733333	11.0848714933333	14.3559765166667	15.06675659	24.1066611066667	6.713613981	5.160671399
B4gat1	up_mid	unchanged	5.51865905433333	8.527886737	7.09452442866667	7.821329812	13.5616942166667	16.42770445	21.7917669	25.0631408066667	11.52397267	9.751142756
B9d2	down_trans	unchanged	10.512956949	8.80055098633333	8.04404724766667	8.98685041466667	7.55531671133333	5.16021368633333	4.12093089566667	5.73103731266667	2.611498998	3.707412555
Bace1	up_late	unchanged	5.87426992833333	7.879068128	6.90116700433333	5.121981313	5.96719975166667	7.30332362033333	8.33567993	13.65613375	8.356985906	8.967922652
Bach1	up_early	unchanged	10.049975999	17.93700483	22.23400244	28.58858865	39.1128701766667	45.91666237	42.0392491766667	49.2370308433333	41.50548169	30.55658155
Bad	up_mid	unchanged	21.6957826633333	25.5187663633333	32.9080827366667	33.8990890733333	54.95569425	58.9730907733333	73.3676436166667	61.4450531433333	25.57295522	22.29359377
Bag2	up_mid	unchanged	5.69826861233333	6.017145492	5.72589967566667	8.96662914533333	29.19474218	54.14177405	67.0103420233333	64.5179320666667	25.18779935	27.22968888
Bag3	up_early	unchanged	7.82635915933333	15.8323499533333	24.86339714	30.1125463033333	33.51744651	34.18963609	33.2772075533333	30.63942757	27.10831145	21.17056203
Bag4	down_late	unchanged	24.3320814433333	23.20758252	22.4687004833333	21.4498524866667	15.43379576	12.2268478333333	12.5203718633333	10.5098906423333	16.47835495	14.96634785
Bag5	up_early	unchanged	11.9037791533333	20.10427042	21.77062325	30.2951066433333	50.8863916266667	69.4113455166667	85.1813220366667	58.0310113566667	69.8230488	51.8923345
Bahcc1	down_early	unchanged	10.2183761333333	9.22658439	8.767192997	6.86489928366667	3.45931530433333	2.183199205	1.15937928433333	0.846076346333333	1.804797271	1.629937904
Bahd1	up_mid	unchanged	4.639051152	4.30950615233333	5.04928305166667	5.43935365233333	8.894710675	21.84163954	16.7806109466667	22.72596834	5.875321796	5.495543849
Baiap2	down_trans	unchanged	11.8429932333333	10.4810635303333	9.176121955	8.28739431366667	6.33951423733333	4.56903492133333	7.90013897866667	5.89133252833333	4.464193596	6.305025733
Baiap2l1	up_early	unchanged	1.461806872	2.31886895533333	2.91348844633333	3.283847162	5.75759567933333	6.76907008966667	4.698524691	15.9183262533333	5.801320807	5.008480602
Banp	up_late	unchanged	18.6272916233333	23.8508600166667	20.19802007	19.68978104	22.52771179	29.5459280033333	25.3099012533333	37.3904405966667	20.1669356	21.38830837
Bard1	down_mid	unchanged	13.5886277933333	10.9850594633333	11.1126294066667	10.033887431	8.19796945233333	6.36700260433333	4.888169529	6.093416841	7.247581158	6.926545495
Barx1	up_early	unchanged	0.683441907333333	0.777596124333333	1.713779615	3.500024941	9.064013922	12.0811979733333	12.69711734	15.15837532	2.973485564	1.959570914
Basp1	up_mid	unchanged	124.328922066667	93.4105961766667	98.38333703	101.966771963333	185.227168	292.8693092	299.693137933333	289.1174471	109.2952799	109.3870376
Batf3	up_trans	up_si	0.710565387333333	1.831645989	1.25742344833333	1.39198780333333	2.87686433733333	3.35256988233333	2.49821776566667	0.853466351333333	0.793590115	4.515998267
BB218582	up_trans	unchanged	0.8899539	1.31527	1.186201	0.8547026	2.000744	0.642129	0.4734077	0.2540381	1.805549333	0.311066104
Bbip1	up_late	unchanged	17.8960860433333	20.6772429033333	17.9506132733333	17.99374128	34.73751471	32.6190648566667	39.1667594333333	56.9078190566667	65.22868417	78.32788668
Bbs10	down_trans	unchanged	2.09448093566667	2.389917715	1.76433567333333	1.652075246	1.425012531	1.61539519666667	1.014093488	1.40486953966667	1.818603294	1.792943064
Bbs12	down_late	unchanged	2.43622502	2.693909218	2.32884557766667	1.80744827333333	1.65173932133333	1.57142477266667	1.08493513	1.049509477	2.00216589	1.65337867
Bbs2	down_early	unchanged	38.1503624366667	19.4387568933333	27.1229931866667	17.68280751	9.673700336	4.37310288066667	4.88110738633333	5.16672333766667	6.676606323	5.589126244
Bbx	up_mid	unchanged	9.06851961533333	19.7987307433333	10.9947981666667	12.90578833	17.63682096	29.7121912333333	29.98719448	38.9179683166667	23.73872597	23.88296061
BC002059	down_late	unchanged	17.99487	18.49307	16.77031	18.08845	12.26939	11.13534	9.139318	8.350928	17.43960762	16.76657987
BC004004	up_late	unchanged	27.34909	29.62316	27.71144	29.15668	35.46624	44.16731	35.20109	56.75371	49.41544262	44.5322222
BC017158	up_mid	unchanged	4.79474	4.303071	6.171416	7.135251	12.46827	19.87809	17.3405	20.70937	13.44476006	9.513752461
BC022960	down_trans	unchanged	1.647911	1.000328	1.73038	1.804047	0.9275064	0.7536229	0.5442734	1.702652	1.585772994	1.87473375
BC028528	down_early	unchanged	2.534505	1.690159	1.074825	0.3445692	0.8631852	0.4933988	0.3887133	0.6935282	1.308482796	1.219705369
BC029722	up_mid	unchanged	5.359632	6.523928	6.181762	7.064177	11.7104	15.83629	18.16912	29.89807	7.344452264	7.213944409
BC031181	up_late	unchanged	69.68576	85.21489	77.69979	85.30341	96.43943	101.6805	143.2884	145.2242	135.4270399	159.2455552
BC034090	up_mid	unchanged	1.025349	1.889868	1.355499	1.597937	2.426675	3.575315	4.604284	6.517699	3.259726281	2.873107767
BC048679	up_trans	unchanged	0	0.1521695	0.4696917	1.138404	5.868876	9.199658	3.417374	0.1013878	4.161437646	1.371448202
BC051226	down_mid	unchanged	29.46143	25.69517	29.97253	26.7141	18.81875	12.91699	12.70633	5.51635	7.915103133	8.822307506
BC052040	down_late	unchanged	18.75935	12.89054	16.14191	14.10509	11.63334	12.64569	8.585999	8.899723	11.70834051	9.457025584
BC055324	down_trans	unchanged	33.38698	31.60181	28.65065	26.23356	19.96252	19.75309	15.8033	21.91301	24.4880592	22.87260423
Bcam	down_early	unchanged	118.571693443333	119.308914266667	120.146558033333	97.3656376266667	46.8471585233333	18.0762922033333	13.9561404033333	13.45545499	20.84221217	21.95978207
Bcap29	down_late	unchanged	12.4992597566667	18.4149570633333	12.8129753233333	11.98993278	10.600530736	9.19870916733333	7.69046861766667	5.06818017633333	21.54727542	20.90957036
Bcap31	up_mid	unchanged	95.8055973966667	117.924113433333	105.320288533333	115.3781332	183.2330452	250.3391992	267.750460466667	250.044862666667	265.6560721	231.9894798
Bcar1	up_late	up_si	25.64509584	24.1391943033333	23.3399528166667	22.5680944333333	19.33914489	25.82900846	32.3507209333333	68.09009775	13.31097476	19.57249893
Bcar3	down_trans	unchanged	7.271579903	7.01740015166667	7.53984918	7.277340745	5.62566927833333	4.876653757	3.542027895	18.6457794066667	3.111915477	3.796228689
Bcat1	down_early	unchanged	135.934415133333	97.1832846633333	128.2978916	115.6655943	48.66535888	22.7639149733333	21.31799261	11.5733861	84.60719774	68.13777367
Bcat2	down_early	unchanged	98.7728041866667	60.5907461533333	71.3509033733333	57.0175486766667	39.22834841	36.6271194366667	32.91085754	36.5466769133333	28.53671706	35.4889197
Bccip	down_late	unchanged	228.9354014	204.113946766667	221.4261371	208.521917933333	155.2778151	119.152427766667	119.5635671	87.31939715	159.7317423	149.8283176
Bckdha	down_trans	unchanged	48.4239218633333	31.84244172	38.3035561666667	33.7946833	24.1834585333333	32.01400856	19.0037186666667	23.3429013933333	15.02548934	13.4947638
Bckdhb	down_mid	unchanged	65.58536789	45.6216047866667	64.7835251533333	63.53818447	42.0477727966667	25.64321461	23.6050119966667	18.7758396166667	43.75108529	41.11806505
Bcl10	up_late	unchanged	29.5690398133333	31.0256137066667	28.4016528733333	32.0916641933333	39.7444649133333	52.3518910066667	57.1569185433333	62.3331722733333	36.43279837	34.42306307
Bcl2l1	up_late	unchanged	35.9966903833333	60.7355042	50.3528047066667	51.92749269	40.5062476733333	53.1523445333333	73.5653459466667	94.0661522766667	38.96229628	45.3812898
Bcl2l11	down_early	unchanged	15.85635522	26.77725735	21.3431221466667	15.7368119366667	7.121651173	5.08271434066667	3.28248034533333	3.862434725	6.997883656	6.407607522
Bcl2l14	down_mid	down_si	7.81626157866667	4.007960458	7.25331848433333	6.253324915	4.366248969	3.37938539333333	1.50446801266667	0.264010860333333	5.527605085	2.633671426
Bcl2l2	up_trans	unchanged	8.25604308333333	11.6012743886667	10.7850557	12.15218648	14.5097740633333	18.3605245933333	15.4720982766667	18.6046579033333	12.1279279	10.57872645
Bcl3	down_late	down_si	45.2965730933333	36.6359980133333	35.07859927	34.92639887	36.6662031433333	30.90230465	29.0278170233333	6.26655222866667	10.25165228	4.642277343
Bcl6	up_late	unchanged	1.45826691366667	1.55479102333333	0.865294205	0.922283590666667	1.164338893	2.31141682933333	1.51116544166667	4.009215793	1.482503337	1.622523049
Bcl7a	down_late	unchanged	9.69122966833333	8.087960993	9.64933117133333	9.702862203	9.720559179	7.465284037	5.16852744233333	3.507222857	7.388261388	5.927120782
Bcl9l	up_early	unchanged	4.59150614366667	10.1777066686667	7.94624469033333	11.240271738	16.9318917566667	29.8034573633333	33.5452648733333	36.5488611166667	13.59018264	17.38401022
Bclaf3	down_early	unchanged	51.63655	48.16511	39.32326	36.54419	22.48848	15.04859	10.65855	9.263801	24.19587346	28.40581655
Bcor	up_late	up_si	7.93125893666667	8.73035564966667	6.19184636866667	6.716418723	8.72578232533333	14.65657277	16.98680052	22.8366180533333	9.593230201	18.62639206
Bcorl1	up_late	unchanged	1.11314288833333	1.50447383366667	1.42286534733333	1.59795768766667	1.29975636566667	1.90272393333333	2.31215339166667	5.11495801766667	1.075802157	1.648732008
Bcr	up_early	unchanged	12.2653306933333	22.6065295633333	23.89143671	30.9638259366667	35.50716487	47.56630014	46.7436522866667	45.8020024666667	39.21609495	30.59867702
Bdh1	down_late	unchanged	12.8236834166667	14.58883063	11.0588232066667	11.8142109666667	12.93683699	10.3749957166667	12.8060013333333	2.49561671066667	12.90989786	10.69228718
Bdh2	down_early	unchanged	11.18300718	4.275419576	4.13686647066667	2.54726310933333	1.64514821166667	0.878559781666667	0.324545865333333	0.446813979333333	1.850323473	1.584100786
Bdnf	down_early	unchanged	1.11329887666667	3.15107104033333	1.28095672033333	1.49673854066667	0.531409545666667	0.27032114	0.378581380333333	0.504323637333333	1.035985493	1.746296193
Bend4	up_mid	unchanged	5.82672877233333	5.56387446833333	6.41488863133333	8.06104011133333	11.0982961233333	15.3530676633333	14.21771738	29.6117589766667	13.86623405	12.94576831
Bend5	up_early	down_si	2.86612978066667	5.74994189	14.5339266366667	31.9340336566667	78.63083224	107.189004633333	122.0996366	108.608004223333	74.89440587	46.51919008
Bend7	up_trans	unchanged	0.866254645666667	0.750269413333333	1.250566467	1.77713240133333	3.05632845133333	2.25748583433333	1.66677399966667	0.809105655	3.0116313	1.857908642
Bet1l	up_mid	unchanged	11.8565306566667	15.2988325466667	12.66367586	12.84840874	18.2731413866667	27.10669659	36.6865119066667	52.71631554	21.29043909	21.98500515
Bex1	down_early	up_si	720.991001633333	943.300113066667	900.0751365	826.333406866667	351.6596845	195.2648645	195.902737	114.15359817	356.3731325	988.5642265
Bex2	down_mid	unchanged	53.77545866	47.9095582766667	50.9952966233333	43.26190011	34.4824613366667	18.78617883	15.81734396	19.94361747	26.41972819	32.09925945
Bex3	up_late	up_si	332.3325488	311.224751466667	330.9703677	331.502781433333	402.050148733333	535.442433133333	640.718282	800.7588904	545.7723435	970.9589308
Bex4	down_mid	unchanged	283.555520533333	390.710251966667	369.829829166667	359.6604644	261.5456754	98.2268261633333	88.1006519966667	91.83285751	278.176045	324.1581906
Bfar	up_late	unchanged	12.201448868	13.7233681966667	12.29581812	12.3484773266667	15.89429606	22.7808977866667	23.2734306233333	30.9619446933333	23.30689672	19.8541243
Bglap3	down_late	unchanged	0.903370623666667	0.219659093333333	1.000346293	1.14539178366667	1.655181025	1.987203453	1.338553436	0.402874612	1.102794919	2.124488734
Bhlha15	up_trans	unchanged	0.910256311	1.00385661833333	1.76426192333333	2.358242561	2.18982260333333	1.138908779	0.851729534333333	0.422971328	1.435263197	1.816665336
Bhlhe40	up_late	unchanged	8.39891572	7.020718225	8.217182611	7.62146033766667	11.471503258	26.7343431846667	10.8809541766667	43.17065103	10.09942949	14.02059252
Bhlhe41	down_trans	unchanged	0.581992434666667	0.206197950333333	0.483325399666667	0.358113580333333	0.700581070666667	1.33487583633333	0.479982816666667	0.416522826666667	0.54978289	1.004877601
Bhmt	up_trans	unchanged	0.125195983333333	1.24038209066667	4.04954111133333	9.078009241	10.256780622	5.001747928	0.987145695	0.101472247	7.512951547	8.91080995
Bicc1	up_early	unchanged	0.754565477333333	1.63262364166667	1.20656702466667	1.76692422133333	4.49466862533333	7.63411333966667	6.55093358833333	10.968298005	7.02641078	5.232727525
Bicd1	down_early	unchanged	2.78825336366667	4.02872411066667	3.61618904733333	3.283827056	1.24518547233333	0.449524923333333	0.300804021	0.128674955	1.447276292	1.826658181
Bicd2	up_late	unchanged	9.782149591	13.9139210733333	10.2239885203333	11.1118547566667	10.4345736583333	14.89700078	15.40725623	23.4281679766667	10.44434216	10.35517079
Bicdl1	down_trans	unchanged	14.49973	10.86958	13.43477	10.79746	8.120277	8.154646	5.79689	7.667945	5.21411522	5.362902996
Bicral	down_early	unchanged	29.77883	19.15389	16.88865	12.20618	7.787983	7.330103	5.40456	6.190863	7.296515115	5.390473448
Bid	down_early	unchanged	28.0915920866667	35.10820899	30.0470860033333	25.5982355533333	13.2982320066667	6.81645334733333	5.73629764133333	4.11267674433333	14.82486665	11.69503735
Bik	down_late	up_si	0.883207859	1.26403861	1.76789346033333	1.51352250133333	1.13379460933333	0.794203474333333	0.341408325666667	0.240384226666667	0.438490827	1.650299645
Bin1	up_mid	unchanged	6.36453247533333	11.4565929206667	6.87149401866667	10.409143344	19.5347699633333	30.6822722433333	46.1879288066667	54.55242027	19.0567064	19.69775281
Bin2	down_mid	unchanged	10.74295977	6.95533165333333	11.8027613666667	13.3925974833333	11.0042714866667	5.31260084766667	1.91666609133333	1.62161047566667	5.462185404	5.633576885
Bin3	up_mid	unchanged	7.09206536766667	7.83146199066667	11.3804431433333	10.5105579273333	11.7444952166667	16.38354713	16.6045644833333	17.4745578333333	14.53097791	13.2061706
Birc3	up_trans	unchanged	2.155347222	2.53818233166667	1.838723531	1.71963604133333	3.689429643	4.77866268533333	5.215469681	4.20662425666667	4.096835802	3.833479363
Birc7	up_late	up_si	0.412917743	0.395621457	0.199398154	0.206074550333333	0.379116414666667	1.04755308366667	1.49067366433333	2.475538526	1.084997632	2.403877367
Bloc1s2	up_late	unchanged	88.9006814166667	96.9303555766667	85.74540639	89.0272598833333	95.3272944	108.117650043333	165.271645966667	185.911992966667	102.6725481	126.8782413
Bmf	down_trans	unchanged	3.96616227433333	3.32633216666667	3.998586478	1.90557879633333	2.934553785	1.689670043	0.740084575	2.291823599	1.926150957	1.4671742
Bmi1	up_early	unchanged	3.65033406633333	4.90521617466667	6.20610278633333	10.0714417576667	17.1290684066667	19.67535709	29.0572786933333	25.5220780333333	34.06401928	26.23938252
Bmp1	up_mid	unchanged	4.27350840733333	13.5837198423333	6.68928715533333	7.523777225	10.6274183693333	15.6671627833333	23.4625946133333	34.70283117	12.62337419	11.85630929
Bmp2	up_early	unchanged	0.0541320413333333	0.270404421666667	0.304158273	0.820982150666667	8.07505800566667	22.06092028	24.7209826133333	36.0728635766667	7.57209213	7.374143271
Bmp2k	up_late	unchanged	2.872638637	2.60253146266667	1.936638725	1.73985679433333	2.064580715	2.923242835	3.93495046233333	8.767519828	2.751866282	2.902001311
Bmp4	down_early	unchanged	26.5294674166667	29.62066416	24.02771395	19.8474614233333	9.74299788866667	5.14182803766667	7.3778353	5.23744531866667	3.050850441	3.97157955
Bmp6	up_early	down_si	0.294336118	1.72077999833333	5.76602525266667	8.92941377333333	16.4897203433333	21.0539053266667	22.38491448	16.4044367966667	10.54322369	3.815156859
Bmp8a	up_early	unchanged	0.690193838666667	2.40337581833333	2.71396236433333	2.95957928766667	4.038053413	2.99422280533333	2.65388489066667	3.10705935633333	1.756917454	1.008882472
Bmp8b	up_trans	unchanged	1.279051179	1.920126019	3.47103518333333	4.85831733533333	4.96861070133333	2.16290946066667	1.727249878	0.192914164	5.141201155	6.819149055
Bmper	up_early	down_si	0.524365185333333	2.707476764	1.747406798	5.63885000666667	33.2776903533333	75.02500991	120.189079233333	141.34101243	70.6606642	37.21908651
Bmpr1a	up_late	unchanged	17.38182612	18.86100977	18.5317450166667	19.5410427933333	21.66168102	25.2714834833333	30.32225538	39.2821735	35.50278729	32.66536514
Bmpr2	up_mid	unchanged	3.44804446166667	4.96933678866667	4.08615936666667	4.405574792	6.010797323	9.719391856	14.3905454	27.33364511	10.83867109	9.641545729
Bnip2	up_late	unchanged	25.2963085533333	42.19566385	29.20447545	33.3052752766667	31.02048338	38.32651933	52.7816675633333	92.5331812066667	49.86228683	56.67013051
Bnip3	up_trans	unchanged	74.8487147166667	15.13466564	38.5087056266667	34.3912987966667	94.29619052	200.918805826667	65.3687639733333	88.4979142233333	56.68537319	52.05886933
Boc	up_early	unchanged	0.565049617333333	1.889814378	1.46681405	1.40883190866667	1.84787866866667	2.41291443933333	1.69023148666667	6.05186669833333	3.631235399	2.872258183
Bok	down_early	unchanged	11.112227631	12.0713467156667	10.3652195253333	8.79063533733333	4.30539140433333	1.638991343	1.46376692533333	1.11662088366667	1.747060528	2.765982586
Bola1	down_late	unchanged	57.94438153	36.6990323266667	61.66630677	52.0115736633333	49.5605276166667	31.85251258	31.9538217266667	25.1257168533333	16.0882736	18.07292145
Bop1	down_trans	unchanged	97.9857886333333	96.99299971	108.7049278	116.3381161	74.18038008	47.0794551166667	62.4918822133333	30.2921647133333	46.88470513	50.02557559
Bora	down_late	unchanged	33.8495526833333	35.1910929066667	31.60812104	30.5243976833333	27.6220153133333	27.37362767	20.80848144	16.2853751533333	34.84944778	30.04129456
Borcs6	up_mid	unchanged	3.90797542833333	5.05935537866667	4.420779988	5.192721336	7.70686751566667	11.0877736586667	10.8233970466667	13.92956824	4.162301601	4.570718349
Bphl	down_trans	unchanged	13.5521269766667	4.594106182	9.392898487	5.973133923	4.46124865966667	7.10824875533333	3.19466151366667	5.18583858133333	7.547652742	6.671757856
Brap	up_mid	unchanged	13.82561642	20.0574145966667	17.3551392333333	20.9127606533333	26.4233918966667	35.0283200133333	39.4954758266667	46.01158979	29.5532698	25.66944135
Brca2	down_early	unchanged	53.3004043766667	27.14239466	32.1503083633333	21.1589294566667	15.34370161	13.7273695166667	8.200836441	10.8519067033333	15.23633195	12.33669783
Brd9	up_late	unchanged	20.05487726	27.1220558	20.6274822266667	20.89229024	23.2215901066667	32.8007794633333	37.3729778833333	48.37376986	31.36585637	28.28606175
Brdt	up_mid	unchanged	0.223340139	0.341248710666667	0.226451851333333	0.415553622	0.754736178333333	0.980144723	1.14937631366667	2.80981029966667	1.160227666	0.959299793
Brf1	up_trans	unchanged	15.9640578966667	17.95606318	18.3251587133333	20.71731528	22.6112927	26.2488312133333	34.7178564433333	31.4911432433333	20.56115991	15.28874981
Bri3	up_trans	unchanged	40.9289859133333	40.3498139533333	60.6115313433333	62.5596159966667	89.1342573166667	88.52842014	66.0019115	70.9417486866667	64.62908794	50.13492704
Brip1os	up_late	unchanged	6.631975	5.631899	6.208663	6.088052	9.436218	13.23384	14.02147	23.1172	10.5447013	11.1876859
Brpf3	down_trans	unchanged	30.05091382	37.99560164	28.9172878433333	24.85818675	13.4977673533333	14.4610904533333	11.8249084133333	16.50499017	13.29125042	12.84474072
Brsk1	down_trans	unchanged	11.76162305	10.803306316	9.09500815133333	7.74689577266667	4.35603148233333	3.332170953	4.377591972	6.61729307766667	2.98746497	3.229614794
Brwd3	up_mid	unchanged	7.48146245033333	8.80745397466667	7.66880345266667	9.89211978633333	17.3254359133333	25.12306779	26.1335705366667	24.8340557433333	27.67927574	19.08647094
Bscl2	up_late	unchanged	22.68337795	23.5685292466667	23.0513704466667	23.14569175	29.08676081	36.95069009	63.0491054	74.8788483266667	26.62449891	24.09767196
Bsdc1	up_late	unchanged	20.9755835633333	24.8076800833333	18.53792601	18.30125257	22.7242164033333	36.2548035033333	36.0824399	51.8693071	27.75817686	27.71071665
Bsg	up_mid	unchanged	430.245481133333	461.9257786	450.829003533333	514.269927566667	836.978567833333	1628.17542626667	1288.75628533333	1956.31020733333	683.4861197	796.1720213
Bspry	down_mid	unchanged	13.6430095033333	15.2470653666667	15.3313443133333	15.3313882233333	9.124787735	3.72758175433333	2.507729683	0.484187902333333	4.273957682	6.038322823
Bst2	down_late	unchanged	130.532815266667	103.457005913333	139.4907075	137.942675066667	159.761268766667	105.63099635	43.4557778966667	25.0419403	57.55557123	46.7099534
Btbd11	down_early	unchanged	6.43932228133333	3.190824684	3.61963055866667	2.90205326733333	1.80057732	1.37546635666667	1.23378232833333	0.998620800333333	1.952109093	1.781474572
Btbd19	down_trans	unchanged	30.37555179	33.7908674366667	25.8005812633333	21.6147329033333	8.18010812833333	9.104626046	14.4647840033333	22.57467331	8.273815905	11.94762224
Btbd2	down_early	unchanged	39.2201648466667	28.9629838533333	36.0396995433333	31.8043022966667	19.59468404	13.068567859	8.88463880933333	14.23312966	7.62033954	6.305586498
Btbd7	up_late	unchanged	9.80272381166667	12.7292200266667	10.96743892	12.0678701966667	12.3943826266667	16.3803414833333	16.44859282	22.75618743	19.32178646	15.27254677
Btbd8	up_late	unchanged	2.713851506	2.76189231566667	2.36240588366667	2.41225122633333	2.88375471766667	6.43775621466667	4.92184789266667	8.49947605666667	5.343468845	3.802834336
Btd	up_mid	unchanged	4.09433150033333	4.48528941866667	4.160320333	4.90227281933333	7.97720908133333	9.16566767333333	9.376514317	16.2488770966667	6.945035116	6.338602639
Btg1	up_late	unchanged	17.0638608566667	10.020300102	10.6537197633333	11.5611073973333	26.5260735866667	51.8914153133333	31.37962937	128.428274933333	55.22360677	35.27091056
Btg2	up_mid	up_si	20.77355402	18.44776378	14.5122723266667	17.0071271966667	27.1243334766667	69.9480510133333	101.8536705	240.4548984	23.79921752	35.72334203
Btg3	up_late	unchanged	51.59073675	54.5528131733333	50.8532669133333	60.8804002733333	65.88368744	88.53444176	116.654220466667	172.521643866667	56.87108219	64.86953637
Bub1b	down_late	unchanged	122.2255147	110.064033433333	121.0986849	107.688224433333	89.03581783	79.60120701	59.7435756233333	59.0955432466667	95.67906508	81.29337924
Bvht	down_early	unchanged	13.43327	13.68486	10.25402	8.611542	5.016565	1.824934	1.686583	0.6264686	4.85135891	4.95106968
C030006K11Rik	down_late	unchanged	10.86488	17.06147	11.74771	13.2131	7.818281	6.018729	7.240441	5.082762	3.102428884	3.099243971
C130073F10Rik	up_trans	unchanged	0.3010426	0.7132977	1.487222	2.817824	6.817087	9.90562	8.129894	1.299915	24.0136727	30.572881
C1galt1	up_late	unchanged	6.246508612	5.48968036533333	5.74912377933333	6.00015918066667	8.70867620933333	11.7163541116667	11.5166771066667	15.2336666533333	15.68633876	13.01936872
C1galt1c1	up_late	unchanged	7.10235849233333	8.56914733266667	5.56000664	6.21959853433333	7.87223004366667	8.42826571633333	10.255278305	14.60774873	14.73469799	17.08781764
C1qbp	down_late	unchanged	418.5728128	480.070158	464.5263449	502.1338542	388.120132366667	315.308585766667	310.794463533333	188.542085366667	392.4881436	399.9674685
C1ql4	up_early	down_si	0.531222908	6.68321919533333	7.06364606166667	9.09497737333333	8.77636313366667	8.12444227666667	3.83660659033333	5.859207719	5.327060402	1.468634438
C1qtnf1	up_trans	unchanged	1.113274863	1.62613334166667	2.93719818133333	2.38178854933333	1.12705512233333	0.652194306666667	0.686197932333333	0.907007295333333	1.150930185	1.082754261
C1qtnf6	up_trans	unchanged	2.12158215766667	1.90325496366667	2.23408961233333	1.996570652	2.61298248766667	4.55214676	3.51548638366667	5.0536632	2.453044059	2.723347545
C1rl	down_late	down_si	1.01502596833333	0.821315176666667	1.10185288666667	0.922304942666667	1.096685474	1.09830929933333	0.270392611666667	0.446846466666667	1.563921361	0.811702922
C1s1	down_trans	unchanged	2.21973943533333	1.90290773766667	1.46360900566667	2.12844422866667	1.306621448	0.953060246333333	0.858313381666667	1.71574850866667	2.633312244	2.161469337
C2cd2	up_mid	unchanged	4.14506511266667	3.16575967633333	3.572799195	4.97952112133333	6.38636306966667	12.5360699183333	9.77892234133333	13.1166399666667	9.06198866	5.690201368
C2cd2l	up_mid	unchanged	3.08563808666667	3.54247021333333	3.79910760733333	5.09840240033333	6.50529607933333	8.539544185	9.31609064066667	11.3495824566667	5.759717078	6.076807775
C2cd3	down_late	unchanged	15.0777724	15.8834806033333	14.0907546933333	13.9835474833333	9.859469638	8.95542466333333	7.301795138	7.183523063	7.692371852	6.478056681
C2cd4a	up_early	unchanged	0.0541320413333333	19.7478895966667	26.8821832	28.0695876633333	4.73487353933333	1.23682068333333	0.774080722	10.2140751816667	1.258252559	1.375449372
C2cd5	down_early	unchanged	36.4085681533333	22.85771803	24.1384306166667	19.9767230933333	17.4140046666667	13.2916324433333	9.94233832066667	10.4258218133333	19.24686128	16.60379694
C330018D20Rik	up_late	unchanged	4.104277	4.917879	4.039119	3.574299	4.579388	7.549461	7.575285	11.39842	7.846371001	8.176994506
C430042M11Rik	down_late	unchanged	1.34672	1.342019	1.280944	0.9291093	1.181339	1.14909	0.6491444	0.2505611	1.318264994	0.806699267
C430049B03Rik	up_mid	up_si	0.1014933	0.6083129	0.0879271	0.3310661	1.326658	6.323244	4.222455	7.208413	1.371028373	7.853585739
C530008M17Rik	up_early	unchanged	0.6429403	1.386137	1.196676	1.537259	3.137664	4.392931	3.99225	5.888367	2.212504235	1.673520421
C78283	down_early	unchanged	7.497766	5.67481	6.442453	3.614964	3.060128	2.794498	1.386061	0.697592	3.261546161	2.027437207
C920006O11Rik	down_early	unchanged	2.341596	1.80162	1.53447	1.260099	0.8765706	0.71648	0.4562603	0.5212635	0.685972657	1.173412266
CAAA01066123.1	up_late	unchanged	6.967296	6.889228	6.019246	7.402107	8.769125	13.33075	14.3831	14.49666	19.37514433	15.40543481
Cables1	up_trans	down_si	1.434663861	0.679456897	1.39924241066667	2.033835368	3.88205341333333	3.01102298433333	1.40955381233333	0.460491890333333	4.213082933	2.019130866
Cables2	up_mid	unchanged	6.439047415	6.73953614533333	6.98605091733333	6.716553086	9.33438480566667	12.8961468833333	16.3035599566667	22.25511246	7.106042425	7.479101518
Cabp1	down_early	down_si	19.14809598	11.0627556033333	13.8773266433333	11.3984159383333	5.15847240633333	2.63259706833333	0.784311516333333	0.686830024	4.667430683	2.232153156
Cacfd1	up_mid	down_si	4.80141011266667	8.795069771	5.87401215766667	8.230071698	15.1560455666667	21.4424787633333	25.99493478	30.8912759733333	14.48654935	9.5782408
Cachd1	up_early	down_si	1.03878092133333	1.18316083433333	2.068258895	5.365242768	8.42771469333333	13.6162958833333	13.101367612	15.1703904433333	11.93928723	7.504595095
Cacna1a	down_early	unchanged	57.3349772566667	39.1647392333333	42.30441462	36.7121169333333	11.947779209	6.07916504733333	9.95114276666667	0.632734289666667	1.770413037	1.357669446
Cacna1d	up_early	down_si	0.050754757	0.243183964666667	0.895664407333333	1.21964782766667	2.80230702466667	7.01890604566667	7.06830011266667	22.4311935366667	6.18373525	2.269128285
Cacna1s	up_trans	unchanged	0.182768312	0.516847817333333	0.642236909666667	0.679088093	1.85474011333333	1.561357973	0.442912536333333	0.196190829333333	1.650637798	1.380703679
Cacnb1	down_late	unchanged	4.73728200066667	4.55577019366667	3.80579459333333	3.43588250633333	2.69757953233333	2.37231552366667	1.57211835433333	1.88160162766667	1.709235329	1.366610273
Cacnb3	up_early	down_si	5.37321203033333	13.62665652	16.1213347	17.3115920166667	26.9003930133333	27.50197336	28.9400741333333	21.9373405566667	17.89497934	11.32266492
Cacng7	down_early	unchanged	38.83167654	31.5375755766667	29.84289451	23.1423011533333	8.74634349166667	3.53496408666667	2.36280309533333	3.02242189366667	5.264279044	5.530130385
Cacybp	down_mid	unchanged	319.425655166667	288.644732366667	298.758782066667	274.031154966667	177.902233866667	117.86583579	138.8168346	118.6526177	226.4292376	262.8854586
Cadm1	down_trans	unchanged	12.0661495533333	8.17332901333333	11.37329344	9.77400208866667	6.816639799	4.06572497166667	4.620344288	7.36241490433333	8.794822595	10.30562546
Cadm4	down_mid	unchanged	14.2924257466667	8.81785421833333	8.99716874566667	8.95293418933333	11.10165542	6.98189204966667	4.24905932533333	2.75250348133333	4.69707508	3.66836712
Calcoco2	up_trans	unchanged	25.3034604733333	245.235547733333	194.839945833333	145.5611883	50.78534409	20.3134555	12.2162760633333	0.842487265666667	33.65534531	44.2646058
Cald1	up_late	unchanged	40.41474212	106.523324883333	48.37779929	54.8763946333333	30.67203595	33.48686637	58.2573502966667	194.496118433333	66.62545864	100.785845
Calm1	up_mid	unchanged	178.634612233333	212.524027333333	240.152030133333	332.917904466667	507.394977	493.588668866667	603.797709866667	464.6747412	535.9921009	461.2379463
Calm2	down_late	unchanged	482.642356466667	479.188365033333	402.190139666667	370.1818325	330.425986766667	294.025782733333	264.701993433333	237.39694	432.7727803	506.7833593
Calml4	down_early	unchanged	94.9609121166667	59.0104185633333	85.8958334966667	63.5578962933333	30.6318950233333	12.3089739096667	4.113743418	0.507539903333333	19.82919215	24.02337849
Calr	up_mid	unchanged	402.963273366667	507.555885	574.4821652	686.369784366667	1150.05247673333	1477.58426866667	2232.33233866667	2350.51259933333	1578.97813	1485.092809
Calr3	down_late	unchanged	1.60722033366667	1.578074826	1.162637656	1.27033261866667	0.98489179	0.963276455666667	0.500223921	0.646505979333333	1.232066187	1.324571997
Calu	up_mid	unchanged	105.525264566667	136.1156176	117.121232366667	141.5311397	223.9027817	349.374337433333	474.009886766667	873.678640733333	465.1163159	427.1513299
Camk1	up_late	unchanged	6.69638461733333	6.253750261	7.65908005566667	8.60161672266667	12.6955812833333	17.5462525666667	12.9296187133333	17.6043709733333	9.74672045	8.307509343
Camk2a	up_late	down_si	2.38876761433333	4.22889018533333	3.71106338366667	4.33127621066667	5.127580659	3.19691658533333	5.86791858333333	10.4409382083333	3.387414692	1.804443737
Camk2d	up_mid	unchanged	2.37186052	7.81875744333333	4.04585335733333	4.516852506	13.45537662	15.3259262833333	10.162882483	19.5085327866667	12.51566083	14.05516997
Camk2n1	up_early	down_si	1.08963166933333	0.976954890333333	1.28090024533333	3.04063878933333	12.65490059	28.7220317166667	20.83750964	11.5868834233333	4.77135276	2.316806962
Camkmt	down_mid	unchanged	7.33871193233333	4.23767834633333	7.54708318066667	6.66550177733333	4.42047650066667	3.61578506133333	2.718083658	2.46461889	3.688686309	3.393742792
Camsap2	up_late	unchanged	12.52303422	16.1533472433333	13.8873360533333	14.4800463266667	14.2523964566667	17.32645209	19.2639805333333	25.3748466666667	21.11100032	17.57540036
Camsap3	up_trans	down_si	31.2387612533333	43.1706012666667	38.90837146	49.5892338266667	77.0238999366667	90.3717022866667	84.3013324333333	31.99770715	69.12153768	35.76891941
Camta2	up_mid	unchanged	4.59838453966667	5.18817750766667	5.21158454166667	4.99333052	6.15621776866667	9.540740918	11.69703719	18.1346210466667	4.225051867	3.774564517
Cant1	up_late	unchanged	12.8916537866667	16.09526024	14.89154857	15.257194	17.9348562366667	24.96026256	26.7685645866667	38.1524978133333	14.38885404	13.11613643
Canx	up_late	unchanged	217.221826833333	267.042972666667	237.553487066667	258.436282166667	274.313671666667	294.4806079	438.259670166667	593.161628233333	393.9847649	384.8812191
Cap1	up_late	unchanged	91.6770361	126.3872991	97.6019854833333	103.21841448	131.715332466667	159.095752633333	176.367915633333	195.0684267	164.1376411	171.1338639
Capg	down_early	unchanged	38.0509743633333	39.86441382	33.68861177	27.33152525	14.4698402533333	12.9599292646667	13.6631299033333	7.61716750966667	11.52010876	15.64181185
Capn1	up_mid	unchanged	17.2430552733333	19.52219791	27.4723351666667	24.7172119966667	29.44220092	36.0308623266667	41.4409409866667	39.0414830133333	22.8204273	23.6061896
Capn15	up_late	unchanged	10.0862705143333	18.4663221366667	12.4850755966667	16.0068474566667	16.39008509	16.3425625966667	19.3890655066667	23.0897089433333	7.714012729	6.840840768
Capn2	up_mid	unchanged	12.234954652	37.6027733633333	21.49684067	22.1864513166667	21.6717096233333	48.4272068433333	69.1650937966667	83.1445879666667	36.68803713	33.7479011
Capn5	down_early	unchanged	15.1017500133333	8.51655254566667	14.1007271666667	11.577763921	7.193003779	3.298258988	1.125666233	0.578865795333333	4.43950726	3.717528092
Capn6	up_early	unchanged	0.0642921733333333	0.429313143666667	0.287294933	0.97641127	1.33705621833333	3.75456120966667	10.0218552026667	13.17333832	4.809696585	5.158730542
Capsl	down_early	unchanged	13.9337365066667	6.930669229	9.04810483633333	8.327730896	5.10094651466667	2.79802315666667	1.656404137	1.16748990766667	6.534782549	4.778233155
Capzb	up_late	unchanged	193.1904356	244.906798666667	202.014246166667	229.330235	250.5604886	298.846343233333	408.747476066667	421.9277073	259.5547896	289.9879466
Car11	down_mid	unchanged	7.44814096833333	8.53725340133333	3.93791215833333	3.854893795	2.890427686	2.33487645366667	1.58523060633333	1.28918792766667	1.748629696	1.479411476
Car12	up_early	unchanged	1.20472614	1.578641087	5.310042172	8.67263208733333	15.4134091233333	25.4980949166667	26.94311335	61.9380861633333	24.18259997	28.86457574
Car13	down_early	unchanged	4.05026893766667	3.70805800666667	2.369387833	1.68910882566667	0.991717541666667	0.905712903	0.459668695666667	0.622898769666667	1.330641957	1.829880868
Car2	up_early	down_si	12.6659435253333	13.2693960073333	9.73686947333333	33.0999715933333	194.7048578	269.3120453	229.9339356	98.45875103	278.0697496	189.783307
Car4	up_early	unchanged	3.20814991166667	17.60229731	40.2045930366667	92.5756153266667	177.013397933333	138.691843433333	103.426075676667	44.4899454866667	163.1765358	230.3332024
Car5b	up_late	unchanged	1.238385423	1.53491890966667	1.250601275	1.26014979033333	1.57387358566667	2.05121634033333	2.01456546766667	2.50467773933333	1.664820126	1.395575907
Car8	up_mid	unchanged	0.541332385333333	0.753595439	0.679352540333333	0.672287157333333	0.998449398333333	4.17707923666667	2.86662342233333	12.0605008466667	1.283818056	0.869686616
Car9	up_trans	down_si	0.348530739666667	0.784186224	0.760837447666667	0.398652179	2.80637513866667	1.49390623766667	0.672880706333333	0.108216531666667	1.191433025	0.516692885
Card19	up_mid	unchanged	11.4437876966667	9.31320443733333	11.397644159	11.94302592	23.5067328566667	36.8118588766667	34.9324965633333	35.7105619233333	11.98069073	10.69394205
Card6	up_early	down_si	0.355289844333333	0.354938230666667	0.567810623	1.060867668	1.53987540133333	1.30787884933333	1.419758146	1.252884165	1.423240554	0.646549246
Carhsp1	up_mid	unchanged	29.3573747833333	27.8895805233333	28.0736134533333	32.46370197	53.9841818566667	110.7712934	108.001749233333	192.265227633333	51.74610183	58.44734122
Carmil1	up_mid	down_si	9.65038785366667	14.3093292266667	14.4915025933333	16.1086910333333	27.5062003633333	33.0848538266667	41.2876221366667	48.56215278	36.16363954	24.48999513
Carmil2	down_late	unchanged	4.012895475	3.26129618133333	2.76468905933333	2.48650798233333	2.18967920333333	2.20333041266667	2.19049431033333	1.66844243833333	1.116568148	1.210459389
Carnmt1	down_trans	unchanged	30.7063440333333	35.73860977	26.9849928833333	26.3687451933333	19.93572094	15.30556975	16.73570217	12.8832913433333	30.55488619	30.70659495
Cars	down_trans	unchanged	148.2196547	86.3880470933333	148.4842992	122.4997782	69.7133739666667	71.7398182	51.60438108	75.4491729566667	133.6878968	113.5813003
Cask	down_early	unchanged	6.83436283233333	5.411590851	5.89111483	4.44935463733333	2.965208839	3.20018717033333	2.288723769	2.49750191066667	5.526004578	6.836546789
Caskin2	up_mid	unchanged	5.97898624	8.68303637166667	7.33065529333333	9.398948809	13.7204900533333	20.27668925	25.1460206533333	28.0062649	11.06038844	8.435204177
Casp12	up_late	unchanged	0.290991019666667	0.746991041666667	0.892276982333333	1.12498047233333	0.517809818	0.540661893	0.841300272	1.299593921	2.238774266	2.208091263
Casp2	down_trans	unchanged	16.3402228133333	11.3522851133333	15.63858502	14.78376593	10.6101793296667	10.9361955686667	8.14929178133333	9.36932322766667	14.33852823	12.66892769
Casp3	down_trans	unchanged	39.8812828866667	25.13689223	26.8120349233333	21.3549117466667	17.9764453366667	14.7039075766667	16.3466213766667	31.1342331	19.82617633	24.34731045
Casp6	up_mid	unchanged	5.353233424	6.88615431166667	5.95243749866667	9.047502265	20.1216082066667	24.5341126833333	25.7650593533333	27.5348852266667	21.12353348	19.35065513
Casp8	up_mid	unchanged	0.9744429	3.54677815066667	1.36231800066667	1.564174084	2.82596078966667	7.72883940566667	8.528637879	16.0588512133333	5.613691726	4.678691084
Casp9	up_late	unchanged	5.88091220666667	5.77284976533333	6.083540519	6.01031958033333	9.21650274733333	11.618232716	9.04933887033333	14.0947112033333	7.918390342	6.390119971
Cast	up_mid	unchanged	13.456441062	19.2579744366667	15.1729066233333	15.5040126	23.0111294866667	29.9118342266667	37.8838943566667	45.1365831033333	32.99369324	35.02162003
Castor1	down_late	unchanged	29.65764	21.05784	28.53704	25.56467	27.3508	20.1684	15.24223	9.380218	12.59258051	9.491827776
Castor2	up_mid	unchanged	1.776394	1.568506	2.068323	3.155523	4.599629	4.778628	3.955188	6.138024	3.5303725	2.319821689
Cat	up_late	up_si	47.9878630633333	38.2982885633333	38.5509807533333	37.4975497233333	42.0653125466667	69.59633363	68.5157148366667	170.666891566667	37.9091348	55.75974175
Catsperg1	down_late	unchanged	1.05225186033333	0.794475269666667	1.03082325233333	1.10135669933333	1.36075885866667	1.243811766	0.331228760666667	0.308028094	1.559515729	1.362855465
Catsperz	down_mid	unchanged	3.799954	1.774694	3.802098	2.37494	1.485866	0.621786	0.06760786	0.06767351	2.290946055	1.078398977
Cav2	down_trans	unchanged	1.948939307	5.32474151233333	2.32876999	2.432436022	1.11360492066667	0.824550299666667	1.04429909	1.99781771366667	2.510893891	3.627504819
Cavin1	down_mid	unchanged	23.05165	58.87291	22.48735	22.37851	11.65383	10.47637	8.552114	10.73637	8.702309063	11.26318784
Cavin2	down_trans	unchanged	6.073751	17.81698	9.216391	10.94641	2.643414	2.345347	3.49132	5.0178	6.498231111	10.05638064
Cbarp	down_trans	unchanged	19.8450644166667	22.1794022666667	14.1132592766667	10.631732098	7.33783916266667	9.78657104466667	8.68021516733333	13.055339684	4.101693406	4.704004684
Cbfa2t2	down_early	unchanged	34.2059640633333	24.7146445266667	22.3207429266667	22.17588159	16.3621726533333	12.5983344683333	10.7761443393333	14.2800777666667	16.27876269	12.60171164
Cbr3	down_early	up_si	24.1282530933333	19.1672470066667	17.8585389166667	15.7511995166667	6.417420616	2.28788698833333	1.72384222233333	6.79588084366667	3.294179192	5.479929982
Cbs	down_early	unchanged	18.9922679766667	11.8922913166667	16.0167182033333	12.2130406066667	7.65656475433333	3.47067076566667	2.54872258066667	1.11998384633333	5.286934384	7.627459156
Cbx1	down_early	unchanged	281.832188133333	204.1207096	228.991363433333	189.858215566667	126.4389353	92.42769402	86.33732469	81.8928254633333	101.3073347	93.73202396
Cbx4	up_early	unchanged	0.642882897	1.217164957	0.899040439	1.763610187	3.27305076433333	5.511864378	5.74320265566667	9.27256688066667	1.851078948	1.976995482
Cbx5	down_late	unchanged	100.061465553333	81.7498677866667	88.73976514	75.32331534	51.13443662	53.63551877	53.0112950133333	47.7003080033333	80.06442334	70.55606245
Cbx6	down_trans	unchanged	23.99723289	24.1760519966667	24.4459643266667	24.1359221933333	16.2391002766667	13.1970254773333	10.4490680243333	15.1068062266667	8.55745652	6.206649572
Cbx8	up_early	unchanged	0.554918925666667	1.11212305466667	1.34194061233333	2.395294376	3.65186270966667	6.31660054233333	5.81408738566667	10.5438973406667	3.827961265	3.181680304
Cc2d2a	down_early	unchanged	5.532197002	3.77234372166667	5.74921107366667	4.895452689	2.01045774366667	1.77766857266667	1.186579126	1.398207583	2.180042956	1.499343838
Ccdc106	down_mid	unchanged	7.207144936	8.28378583833333	7.52662028166667	5.20976623566667	3.64901541966667	1.78440301033333	1.55846224566667	1.086189452	1.638271243	1.269465867
Ccdc112	down_late	unchanged	13.01063252	13.45697501	12.41357176	11.91948855	7.984706292	6.64020997066667	4.71572695133333	4.093258899	7.38376712	7.08492763
Ccdc114	down_late	unchanged	4.838653376	3.99486093466667	4.48514787033333	4.118374926	3.614954848	2.71019668533333	1.44675587933333	0.467140669	2.356649318	1.493429059
Ccdc116	up_trans	unchanged	2.06414011033333	4.27599216166667	3.33256279233333	4.12867994166667	1.71581814	1.08811650666667	1.625993759	1.17413802333333	1.421891613	1.34800077
Ccdc120	up_mid	unchanged	22.76885631	30.6418339566667	18.90249104	18.73270633	18.7908071766667	61.3378173466667	47.80309639	74.23172967	18.97020927	19.86869956
Ccdc125	down_mid	unchanged	3.20103505366667	3.153675303	2.369194445	2.18920675166667	1.81757384133333	1.13894726366667	1.267616731	0.829359111	1.254162026	1.306268069
Ccdc126	up_late	unchanged	2.79155054333333	3.95130523766667	3.52842405466667	4.246565166	4.33580746833333	4.981132391	4.58723097033333	5.91734278166667	4.805436494	4.673740785
Ccdc127	up_late	unchanged	29.0379107233333	41.6581920466667	38.2593062533333	37.13636203	43.8445879066667	40.8665884166667	48.57242494	58.6396438366667	42.38736641	44.25795524
Ccdc134	up_trans	unchanged	10.536307913	13.24571439	11.3055324	12.15576092	13.7332772463333	16.0081774933333	25.8296361333333	18.3743736166667	12.82262181	12.58872323
Ccdc136	down_mid	unchanged	8.74726819733333	5.634364939	5.83997147633333	5.47303281733333	5.266521751	4.21725741833333	2.16373873566667	2.49766523933333	5.81879375	5.917251146
Ccdc138	down_late	unchanged	6.212376632	4.98185422366667	4.965129234	4.483133164	4.01426021366667	3.89326266066667	2.724532623	2.712054349	4.913612508	4.363367914
Ccdc157	up_mid	unchanged	2.53437403666667	3.64325666933333	2.89663563733333	2.817664981	4.08162516433333	5.603046549	5.716389974	11.9693710566667	3.069283332	2.65712663
Ccdc159	down_trans	unchanged	1.50566543866667	1.101949851	1.58848541933333	1.331114175	1.21182297233333	1.10849697166667	0.398980301333333	0.7345237	0.924073987	0.846863049
Ccdc167	up_mid	unchanged	4.52044060833333	4.51908102366667	5.894407518	8.13190952666667	13.4606794133333	18.1076489766667	18.4607202666667	19.1763757833333	12.26502108	10.45717493
Ccdc173	down_trans	unchanged	1.620812842	1.713490352	1.608766012	1.34119823366667	0.866431536333333	0.922610413	0.300844385333333	1.13086903866667	1.110626087	1.087193364
Ccdc18	down_late	unchanged	10.3474835353333	8.86830736733333	7.199146034	5.83457028966667	6.647590614	7.346713593	3.41415988433333	3.93351127733333	10.15161178	7.756256719
Ccdc181	down_mid	unchanged	7.45433832166667	8.69352705266667	7.537179111	6.51713235	5.263218222	3.69052755433333	2.30548227933333	1.96013342133333	6.848818631	7.0035734
Ccdc186	up_late	down_si	12.55700716	13.0561920766667	13.0124169966667	14.6422488833333	21.1096673966667	22.0307599966667	23.1815596966667	34.48107442	30.05348605	18.36776753
Ccdc191	down_late	unchanged	8.93637250166667	15.712742317	9.84535038933333	7.45595707966667	6.03833149833333	6.62026795466667	3.66143704633333	2.60654121833333	10.20449906	9.927380762
Ccdc30	down_mid	unchanged	4.537783319	3.54227499966667	3.47768640733333	2.99330388033333	3.181395815	1.14895557766667	1.38890771666667	0.768094309	1.984980436	1.209892946
Ccdc39	down_trans	unchanged	3.03520593266667	1.848385611	2.355795477	1.61823268933333	1.36067147366667	1.53761938133333	1.36563809	2.20756666233333	3.25099885	2.305360714
Ccdc40	down_early	unchanged	11.237604919	8.35172284566667	13.32653348	10.1927410873333	5.513973947	2.206939518	1.63647875166667	0.578573523333333	3.074649803	2.556612737
Ccdc47	up_mid	unchanged	30.04073723	41.8044803033333	32.1250960833333	40.7348237866667	65.48071399	92.0212339	103.2320549	127.560733766667	98.41569517	99.36328544
Ccdc50	up_late	unchanged	18.4615690933333	23.50016393	25.7540680166667	28.1261587566667	27.06618366	29.82679321	29.1285008466667	39.8176994966667	34.01029034	27.4242896
Ccdc6	up_late	unchanged	20.8398651433333	18.4576464366667	18.9946423233333	20.8891097166667	25.88139539	34.2477655266667	28.4527444166667	63.0912417966667	27.92583832	24.5237046
Ccdc71l	up_late	unchanged	3.57999728133333	4.34734076133333	4.04222147066667	4.60829509833333	4.97175291433333	6.39417488833333	6.706825758	7.24764699866667	3.30999673	3.852107042
Ccdc80	up_early	unchanged	5.108782556	31.5844962633333	9.75042854633333	12.4089435413333	10.8034542633333	11.004109964	17.8878788036667	28.0258815266667	20.54712112	29.0434284
Ccdc82	up_late	unchanged	1.10643444833333	1.46358134266667	1.057942539	1.223003435	1.462083978	1.91611784366667	2.31563343433333	7.28789412633333	2.015754208	2.851518124
Ccdc85c	down_late	unchanged	17.4056073533333	14.64481143	20.4612804266667	20.8958783766667	20.1383662	15.5930469266667	13.7750799733333	8.27375049333333	10.94742837	9.435859577
Ccdc86	down_late	unchanged	25.9722102533333	33.7816025066667	25.82427618	29.3114253	22.4217584366667	19.3337702466667	26.4570199633333	12.0078798533333	17.41419826	17.25524533
Ccdc88c	down_early	up_si	21.5506624	15.1532603766667	14.4556703733333	12.7400597833333	6.59681635433333	2.865843592	1.693514265	1.24850194666667	4.294005955	7.099275921
Ccdc92	down_mid	unchanged	10.2454795156667	10.250966458	10.8288498466667	10.9563443366667	7.96771794833333	3.42670481666667	3.721571719	1.285944757	4.191936675	3.726094179
Ccdc93	up_mid	unchanged	5.40706163633333	6.56441119333333	6.06034776733333	8.064417356	15.5253826866667	18.56663851	17.35755272	16.3929122933333	18.12085629	14.03889663
Ccin	up_early	unchanged	0.155634220666667	0.138514779333333	0.324431551666667	0.597967167666667	1.11364531833333	3.28146670133333	1.84902629833333	3.01711013833333	2.148174434	0.85507417
Cck	up_late	unchanged	1.65450093533333	2.03082728433333	2.18767590166667	1.770084704	1.35409166033333	0.756963737	1.52792681933333	79.91258702	4.531338304	6.080770482
Ccl17	up_trans	unchanged	0	0.328088928	0.101375431666667	0.179071380333333	0.138747885666667	1.071476771	2.60308892233333	0.826269945666667	0.885567381	1.623397378
Ccl2	down_trans	unchanged	12.176751747	27.2084337433333	13.9571917166667	11.3644158816667	4.56916978333333	3.000990139	7.07841227733333	9.039223122	7.252014619	8.447085971
Ccm2	up_late	unchanged	18.72554395	19.83871015	23.5665371133333	22.5176527866667	24.72140003	32.4452401266667	33.2157652166667	54.2482904333333	20.24118548	19.70864563
Ccn1	up_mid	unchanged	27.79112	67.54836	28.58068	40.23009	79.46956	204.9439	174.5398	437.9044	77.93121383	105.1673896
Ccn2	up_late	unchanged	41.67845	139.0637	56.24811	67.32184	35.58177	36.74413	50.62956	1075.793	49.07156565	54.57769014
Ccn4	down_trans	unchanged	1.119903	7.648336	1.767665	2.476406	0.8935446	0.5914213	1.088374	2.230404	2.673947236	2.654941832
Ccn5	up_late	unchanged	4.506397	11.20386	5.948698	10.42889	8.597597	7.458478	12.69545	18.78128	6.242799614	6.897086414
Ccnb1ip1	down_mid	unchanged	26.24035384	30.80719606	25.6588588733333	25.75393868	16.5911369466667	9.71297198566667	8.882920799	4.58036026133333	12.91151569	11.45454918
Ccnd1	down_early	unchanged	89.16296336	73.8364346766667	73.0361158266667	67.6702540466667	26.9445954433333	10.4020493116667	12.3342324633333	8.35642319266667	16.83035101	17.02791263
Ccnd2	up_late	unchanged	12.7580234976667	15.2018115733333	11.067359016	11.6922583463333	7.76809469766667	19.6756555333333	25.5036781133333	68.65809309	15.36386347	16.11285163
Ccnd3	down_trans	up_si	270.560003266667	235.329597166667	244.779546933333	221.372324466667	140.421863166667	128.7335185	143.884172433333	204.017451533333	65.97276515	94.90918218
Ccne1	down_trans	unchanged	219.983590666667	263.6689391	261.1734922	252.958896	173.1184982	97.7544040566667	113.6018441	41.6365561866667	140.2374188	140.6194617
Ccng1	up_late	up_si	93.2119285666667	106.86787572	78.19453513	85.85430475	87.3750895233333	129.662496776667	279.186897466667	431.408902133333	151.8490921	215.3722005
Ccng2	up_late	unchanged	8.75021218	4.454113206	5.77674192966667	5.08445809533333	10.5097627453333	21.3853405573333	9.451999061	30.1529904033333	15.54639309	11.29857325
Ccp110	down_trans	unchanged	38.1316351666667	30.9342180233333	30.67393814	31.22050269	20.9304100833333	17.6642698033333	23.57586595	34.88227121	20.89391981	20.98537236
Ccpg1os	down_trans	unchanged	8.65862379766667	6.69340771133333	6.86764102966667	5.385329478	6.49540076	6.70472886633333	4.269565064	6.257045413	7.984703483	6.232561839
Ccsap	up_mid	unchanged	4.42933021633333	4.19123939266667	5.674545381	5.611500972	8.06881370533333	10.7369882986667	10.2496821233333	10.25704105	6.668329851	5.535964726
Ccser1	up_mid	down_si	0	0.175867175333333	0.327866796	0.756760542333333	4.28155843833333	17.4472227633333	14.3533074166667	10.3913439433333	11.65400197	5.05245738
Ccser2	up_late	unchanged	8.42868426066667	11.8231779866667	9.73749080866667	12.48671936	12.31697428	13.7038756233333	12.03060559	22.1375465666667	15.72586591	14.77275698
Cct3	down_late	unchanged	778.829317866667	709.690251833333	795.432540833333	807.926844766667	636.290268433333	516.007351033333	580.063067766667	372.232837	779.7033255	822.0653844
Cct6a	down_late	unchanged	703.6024	700.34	727.5078	708.6024	494.8519	410.8487	421.9457	291.4717	747.0993675	754.5201409
Cd151	up_mid	unchanged	31.20731365	40.9450228233333	39.4433126633333	41.1770950633333	65.6605442766667	120.6703758	183.510498966667	199.690453766667	75.4865999	93.15720979
Cd164	up_mid	unchanged	84.627984	81.43872389	75.7853199933333	91.52627792	143.826924033333	180.953476233333	185.9718941	200.0400252	237.22106	206.2735754
Cd164l2	up_trans	unchanged	2.25361770933333	1.96703926666667	2.35594610133333	7.45605454966667	7.37872928966667	4.89694458533333	8.14898273166667	2.721526983	3.800995913	1.937522084
Cd200	up_late	unchanged	1.458204196	0.878596724333333	0.851902754666667	0.780419221333333	2.77596058533333	2.02067754333333	2.403038932	6.02067620366667	3.303044839	3.252022649
Cd248	up_late	unchanged	4.28323577033333	12.5985649333333	5.48638454533333	5.62484133633333	2.82308724333333	3.66677708033333	4.05321418666667	14.84209134	5.001177072	5.438082856
Cd24a	down_early	unchanged	30.1568641466667	20.5190393566667	14.0666171833333	12.94957708	11.02409355	6.914227141	5.682288013	12.836273292	15.66649272	21.74731468
Cd276	down_early	unchanged	15.3353766433333	14.9694871233333	12.2421823766667	10.7737270213333	6.49839207833333	3.72079807266667	3.43089726633333	4.56085214866667	4.241495535	4.336511721
Cd2ap	up_trans	unchanged	39.47132469	53.39337316	53.9219845533333	56.1096170733333	69.2766663133333	80.2005812433333	60.3772071333333	65.9375824233333	99.57285394	70.42182848
Cd302	down_trans	unchanged	1.80003641433333	1.98392334633333	1.933594412	1.84790168733333	1.92268632166667	0.942840806333333	0.598308779	1.359883005	4.767193218	4.385773153
Cd38	up_trans	unchanged	5.992235659	9.02806633166667	7.53718835533333	9.537411606	11.1419128133333	19.8341000833333	16.71882108	11.47767154	10.96611128	7.862661085
Cd3eap	down_late	unchanged	27.2646179833333	30.8143289566667	31.0501584933333	31.4165194533333	20.5703792566667	15.71104638	20.6237395166667	11.0361374566667	13.49960616	14.30595899
Cd40	up_trans	unchanged	0.866274374666667	0.699907835	0.584712171333333	0.905497731333333	1.77707477733333	1.41584953033333	1.31154736033333	1.06626633766667	1.28664848	1.375264406
Cd44	down_trans	unchanged	6.93931971733333	29.3280311266667	10.3369246643333	9.75348948533333	2.50463529366667	3.19367918	3.745207205	8.137799742	10.77855626	15.63879561
Cd47	up_mid	unchanged	2.86263233366667	3.96543741866667	2.22409181733333	3.39526504733333	6.38678169966667	13.4600832406667	6.23684055066667	13.1022599353333	9.997607184	9.243956214
Cd55	up_mid	unchanged	4.916558928	3.98856089333333	5.38474901433333	5.77045754133333	10.7252785906667	18.00910381	39.1170080866667	49.91182058	29.00549491	24.07421825
Cd59a	up_trans	unchanged	3.07924238566667	4.64574943833333	7.30705314233333	7.500252024	8.48551294333333	4.13312447933333	3.738462388	6.57177036733333	7.21301894	6.772891639
Cd59b	down_early	unchanged	5.495626427	2.322126642	3.914000892	4.699004314	2.359151888	1.21326562533333	0.939277625666667	1.09270928766667	1.271698458	1.243846213
Cd63	up_mid	unchanged	107.82796266	177.771805966667	137.2722172	146.429439	401.276587733333	782.296669066667	889.625652666667	1266.199181	449.0197021	417.921107
Cd63-ps	up_mid	unchanged	0.3349437	0.6999046	0.4157435	0.9053624	1.654829	4.26167	3.816993	6.950103	4.884652299	4.46796739
Cd79b	down_mid	down_si	1.10314698033333	1.422652425	0.970187636333333	1.506817244	0.788680072333333	0.364949997	0.067615024	0	1.298472873	0.418563018
Cd80	down_trans	unchanged	2.202565666	4.245499593	1.75081831633333	1.27704601566667	0.764989684333333	0.686028729	0.841694770333333	1.43832683133333	2.356582713	2.649781539
Cd81	up_late	unchanged	142.638773766667	151.715820466667	112.1781536	109.492901	101.434188366667	143.846926733333	207.8179568	410.497849666667	93.82599612	127.0230575
Cd82	up_early	unchanged	0.652954068	1.91336447233333	1.07492505833333	1.56080486666667	8.53961777933333	14.22398046	12.93307616	7.051936433	7.673995972	5.847619611
Cd9	up_mid	unchanged	215.303601566667	218.302814466667	191.6162232	224.821330733333	343.004949766667	562.0984453	759.3867081	1284.38752033333	447.4426317	626.1140603
Cd99l2	up_late	unchanged	2.358460082	3.26540582266667	2.57548686766667	3.07099459033333	3.93640273733333	4.44063530933333	4.75585857933333	8.92299391566667	5.169126559	4.706669016
Cda	up_trans	unchanged	0.172525015666667	0.733607558333333	0.263628257333333	0.682441967	1.44529160233333	0.547465188	0.317891896333333	0.263673266666667	1.724996052	1.928940911
Cdc14a	up_early	unchanged	1.39406935333333	1.62227275233333	2.44702091	3.003332276	4.206977988	5.319289916	6.334770315	8.610386749	5.901109367	4.911268623
Cdc16	up_late	unchanged	50.3084587233333	55.7708241	53.23323239	63.32276913	81.5807733166667	99.5144762566667	109.1882699	142.955797766667	103.4562044	100.0835823
Cdc37l1	down_trans	unchanged	29.7831301333333	23.4734461966667	22.92841732	20.9159311733333	14.4927126366667	12.8553732733333	15.0735044133333	17.5817560266667	18.77425021	17.64885166
Cdc42bpb	up_mid	unchanged	31.27185798	38.85801814	40.54098173	47.1326371	51.6311964066667	68.6090396833333	69.63909223	81.4299898366667	33.54184033	31.05782783
Cdc42bpg	up_late	unchanged	19.6797499266667	19.71420172	17.29127891	16.3146273166667	18.9534294066667	30.6183394633333	57.30565061	82.6493168766667	10.08741476	11.70606675
Cdc42ep1	up_early	unchanged	3.86394917433333	25.0719629866667	26.3531172466667	31.7379185	34.4378142633333	38.18062054	31.8401618833333	26.6553646266667	19.84568433	17.01784997
Cdc42ep2	up_mid	unchanged	0.480520812666667	0.618616078	0.405591209	0.293908900333333	0.808852913333333	2.34194188333333	1.585366606	3.52042084866667	1.100606335	1.358865689
Cdc42ep3	up_trans	unchanged	4.730340222	24.5915622866667	17.9236144166667	20.4366943566667	9.74456998066667	4.69394221533333	4.02854969333333	2.80910463833333	12.11230289	7.2892257
Cdc42ep4	down_trans	unchanged	31.3603329066667	16.4216594133333	14.9519750266667	13.1048436033333	16.15101637	20.6925726733333	19.1528250233333	17.66395972	11.23570831	9.764224082
Cdc42ep5	down_mid	unchanged	10.68266	11.77723	12.33318	13.45625	6.769979	2.767955	2.173257	2.138753	1.956511926	2.532457084
Cdc42se1	up_mid	unchanged	36.9370231566667	57.3373219633333	48.60921293	46.5018160433333	45.5443376433333	75.28701833	75.29410238	80.55258581	68.52860993	80.4106507
Cdc42se2	up_mid	unchanged	34.9871324333333	30.5649068566667	34.88975298	36.1972531266667	82.1132191466667	187.681945766667	215.7287478	351.0552297	124.7712162	124.4612894
Cdc5l	down_mid	unchanged	143.968010833333	155.843238266667	132.0862753	119.7524072	73.8476139	59.1333168366667	54.9005473133333	46.1595090066667	95.8168369	79.91262161
Cdc6	up_trans	unchanged	36.3093623266667	28.2402379966667	34.8163697966667	35.1085020866667	43.45724533	56.5612572266667	79.6853157266667	63.0293451933333	59.04435015	64.00220637
Cdca7	down_early	unchanged	109.678377666667	46.50260411	51.8483466866667	41.41610413	27.61805558	22.0375824466667	18.41973344	17.8835577133333	28.79648474	32.78670867
Cdca7l	down_early	unchanged	27.3912987966667	17.0185151466667	19.8498888766667	16.61866054	7.88687085	3.92341609366667	2.514889698	3.34812944366667	12.69342715	12.56984593
Cdcp1	up_trans	unchanged	1.82051626733333	2.483974407	2.24432187033333	2.25687275433333	2.60612123533333	3.94716171166667	3.81294888466667	2.71158942533333	2.651182307	3.185062025
Cdh1	down_late	unchanged	141.799814666667	124.642182566667	159.1464668	146.720495766667	127.1094436	74.5331697533333	43.9942716066667	14.5206093533333	113.3008308	111.7012166
Cdh2	up_trans	unchanged	2.87931347966667	11.0293004733333	9.86223606033333	10.1725622756667	2.80921704366667	1.63905060533333	1.55828132166667	1.303225705	4.398938682	4.835283568
Cdh3	down_early	unchanged	8.422518439	6.411247348	5.87747831333333	4.64528634166667	3.401738294	2.95031215666667	2.271741736	1.41829955133333	2.492730401	3.397710985
Cdh4	down_late	down_si	1.09297866666667	0.926372863333333	1.47361097233333	2.05073235933333	1.59091460733333	1.318021356	1.08166940866667	0.169243101	1.755443945	0.776310705
Cdh5	up_early	down_si	0.006769869	0.135261694	0.223060475	0.631809497666667	2.66025634966667	2.791437068	3.208233742	2.59574338733333	2.754755658	0.818491744
Cdh6	up_early	unchanged	0.081207981	0.260272514666667	0.324495340333333	1.537276714	7.02916514433333	14.7006641333333	19.06473009	34.7976163433333	10.00058301	10.60165672
Cdip1	up_mid	unchanged	13.6091777266667	19.7281472366667	14.60099469	17.49040039	25.5262860733333	32.1114659133333	39.01160224	41.6081142433333	32.67435688	29.04210202
Cdipt	up_mid	unchanged	45.9170628533333	94.1696792533333	65.68911521	82.6112108566667	112.960447633333	140.739868466667	178.747764366667	128.579032233333	126.498756	116.2173358
Cdiptos	up_trans	unchanged	0.8187383	1.561832	1.940008	1.314269	1.343462	2.517464	1.574914	1.116752	2.224678849	1.760288913
Cdk14	up_late	unchanged	0.615798938666667	1.24053285133333	0.895670105	1.19934895233333	1.17113089366667	1.16933707433333	1.781379194	8.20824245866667	2.13886783	2.447754139
Cdk18	down_mid	unchanged	7.007559715	7.21994509666667	8.03707924666667	7.17928633533333	5.55453159766667	2.37233725466667	1.78130517366667	1.57379139266667	4.375484777	4.775021967
Cdk19	up_trans	unchanged	4.39199684066667	7.591255059	9.82882702133333	9.94292398733333	8.08920964466667	7.91139027333333	5.76699266233333	9.08809645233333	11.71009323	7.786869592
Cdk2	up_mid	down_si	62.2141717	91.3328092366667	99.29875986	115.294241266667	151.327546466667	166.390209766667	182.8692343	148.976466966667	148.5568303	101.6720726
Cdk5rap1	down_late	unchanged	24.8021894533333	25.1296929066667	20.72484454	19.8178176133333	14.83185698	12.4529775866667	9.008346259	9.83065551133333	16.58816239	15.88371277
Cdk6	down_early	unchanged	29.3471403133333	14.5403906133333	11.7715934966667	10.1317479746667	6.441549846	5.72462478133333	3.24789894166667	1.004567544	2.997574075	3.173622585
Cdkl2	down_trans	unchanged	8.99736754966667	8.54758600233333	6.72585974233333	6.817792731	4.73840241233333	3.784933722	5.41872387233333	5.426319001	5.159104785	5.515571935
Cdkl3	down_trans	unchanged	3.05863647166667	2.70006490833333	2.77174106566667	1.827780498	0.805577393	1.02395104933333	0.936462363333333	1.96725941	2.154015514	3.034813981
Cdkn1a	up_late	unchanged	40.94843286	69.88096729	32.56936683	36.2370306566667	26.51857522	51.0501661233333	129.336868266667	341.367239233333	41.34738766	67.32738023
Cdkn1b	up_late	unchanged	21.1283247066667	19.8291395766667	26.3393878666667	29.54764397	42.1288272666667	61.7456333566667	37.79235785	53.2524689066667	30.36847881	29.00849302
Cdkn1c	up_trans	up_si	14.682771952	8.41226727033333	9.473828147	11.8517322633333	17.6838712866667	52.1704732333333	37.1879008833333	12.82407539	12.17532352	77.51780982
Cdkn2aip	up_late	unchanged	12.1742932	9.7053741	11.4611174273333	11.04062288	14.2283442733333	17.4824156466667	18.77954522	36.42809901	16.15471005	15.73405215
Cdkn2aipnl	down_late	unchanged	69.16325264	67.18892467	71.35301345	67.6330414266667	55.67009389	42.5441124433333	33.90689721	29.0853588933333	49.31793865	62.3488568
Cdkn2b	up_late	unchanged	5.230916272	12.27892176	6.12803917433333	6.878133583	4.731915236	3.91658040466667	7.003912478	11.47252571	4.579122811	7.617098054
Cdkn2c	up_mid	unchanged	1.22475324066667	1.41314056366667	1.33853124466667	1.81428519433333	2.88387809733333	3.26792568466667	3.748781165	6.29023436766667	2.332258367	1.996066548
Cdkn2d	up_mid	unchanged	10.5332396616667	12.1239954666667	10.2985758136667	13.3011037366667	22.3826761966667	30.9794989033333	31.1521784266667	31.4583368866667	16.61792003	16.82998578
Cdkn3	up_trans	unchanged	14.47433895	14.7339363666667	16.4808851566667	20.7065477433333	43.5672166733333	53.4107151766667	47.14624923	28.6069988633333	58.78389125	40.47965269
Cdo1	up_mid	down_si	4.652606289	6.02756944966667	3.74478229	4.128593225	12.1464609286667	19.3269812	32.1107903766667	10.9109514213333	19.63092554	11.26316397
Cdr2	up_mid	unchanged	18.0179865666667	20.4228827833333	20.2421658233333	21.5849387166667	26.25782796	36.1296939266667	55.34161728	83.5887133366667	31.25833088	31.50720827
Cds1	down_trans	unchanged	5.06909359366667	2.37592522933333	3.312236623	2.18925737066667	5.533636889	4.930655056	3.42107026	3.60543455566667	5.368419745	4.512470262
Cds2	down_trans	unchanged	33.12652214	24.9011692	28.04885593	21.7102143733333	14.61130198	13.4166012603333	12.6666047333333	27.5227950066667	15.07460099	12.53624359
Cdx2	up_early	up_si	0.081218799	0.165540151	0.185897613333333	0.439171098333333	1.015278205	2.13248256866667	1.26769212733333	0.379121999333333	0.969481265	2.303858756
Cdyl2	down_mid	down_si	15.61906477	14.46407201	15.9524994766667	14.7368383733333	10.5944181306667	7.245580392	6.43943996766667	2.04725576233333	9.366830629	4.42706742
Cebpa	up_trans	up_si	0.720718660666667	1.74431765866667	3.09635435333333	3.01691846433333	3.763729065	2.49396443133333	1.31836966766667	0.612690491666667	2.152653746	4.703235723
Cebpz	down_late	unchanged	73.2387410266667	87.8515929	68.2893241533333	69.84303936	51.0243039466667	44.3178893166667	43.9912425933333	35.5474625866667	72.04331759	71.57625564
Cela1	down_late	unchanged	2.10467457633333	2.01744999666667	2.379935435	2.956256947	2.29166744133333	2.737028719	0.432912776333333	0	2.63131904	0.90202612
Celf2	up_trans	unchanged	2.378940555	3.09922163333333	3.25500425633333	4.87857736133333	4.54895706766667	4.11621793933333	3.833131678	4.36371592766667	5.228315562	6.77615671
Celf4	down_trans	down_si	5.38044228266667	5.659185485	6.712293188	5.60823111866667	4.43396220266667	2.571807532	4.45516613366667	3.073370421	2.570415916	1.488209268
Celf5	down_trans	unchanged	8.192321621	6.10005651733333	5.94477843933333	4.95950375833333	3.11034401566667	2.5819416	6.72677221233333	16.4391593743333	1.948593083	2.029014859
Celsr1	down_mid	unchanged	6.76717425933333	4.17815726933333	6.81009901666667	6.29063653366667	4.427377056	2.980709841	2.45406753833333	0.971061909666667	4.303079267	4.48466633
Celsr2	down_mid	unchanged	4.75396301866667	3.880492764	5.454252966	6.560637414	4.546102829	1.831597643	1.855590307	0.896742530666667	2.159765074	1.382890068
Cemip	up_early	unchanged	0.943820089333333	3.50964460733333	1.55146403	3.118322695	14.7624141666667	50.7699464233333	73.2902496833333	128.5759333	36.96958501	28.41500812
Cend1	up_trans	unchanged	3.35998366333333	7.71996148566667	7.01627036733333	8.89913362966667	2.64027099666667	1.26383792666667	1.456859904	0.562002149666667	1.725001542	1.808635078
Cenpe	up_late	unchanged	32.90336734	29.6003061766667	32.0383675233333	32.8589812566667	46.0306933033333	68.0747855733333	64.8200319233333	73.9394549766667	77.54194145	57.3172004
Cenpj	up_late	unchanged	8.395024924	10.7616443746667	8.90925704533333	8.89884306566667	11.80876382	14.2136805366667	14.9980900566667	22.1196637533333	14.40681671	13.55512912
Cenpm	down_early	unchanged	68.1162949633333	44.5794440566667	56.6032581366667	38.5345334166667	21.9197516666667	12.80474346	12.1144317366667	6.36695249966667	8.864323073	10.63416936
Cenpp	down_late	unchanged	36.2657480666667	24.9742020033333	37.3313897933333	32.63226379	28.4489446833333	23.5537746466667	18.1720554166667	17.9124970233333	36.28457412	34.42520411
Cenpu	down_trans	unchanged	44.3017538533333	42.46319463	47.7920319766667	33.3813001033333	28.0815307033333	20.7907738066667	22.3812893666667	13.2717354766667	32.13078142	30.81414749
Cenpv	down_mid	unchanged	36.67237488	28.38129484	36.1476590333333	38.01397954	31.67170459	15.7246974933333	10.4396848583333	4.825440995	21.45536319	16.41113321
Cep112	up_late	unchanged	1.15712666966667	1.06805040866667	1.35537238366667	1.28046469033333	1.841358644	2.291308509	1.548211498	4.89024307433333	3.278170711	2.381715713
Cep131	down_late	unchanged	16.1169548766667	12.6901720266667	13.3802348533333	13.57805891	12.7560481733333	12.6502307673333	7.541574924	7.87092261066667	5.930920634	3.737365955
Cep164	up_late	unchanged	18.4850513633333	19.06874123	22.1239191133333	24.71981287	27.3064203933333	26.39320521	24.9136574333333	37.2746602833333	17.43945518	14.16873641
Cep170	up_late	unchanged	10.3403088753333	13.2030327566667	8.84528886166667	10.4730721433333	8.447845004	10.050887219	12.5031244466667	25.8648777766667	12.0682243	10.98848565
Cep170b	up_mid	unchanged	14.28958634	17.2297248666667	17.9569457333333	24.6969110166667	37.39056267	57.8936429533333	86.44749815	93.05611747	27.90692193	21.64135496
Cep350	up_late	unchanged	5.09264329066667	4.90421509633333	4.440997858	5.86828634166667	7.84893216466667	9.908366765	8.41724109933333	13.4991122133333	11.06517308	7.854879476
Cep41	down_trans	unchanged	5.91447693966667	5.05607348466667	4.397190958	3.38506083433333	3.34728777166667	3.54835927633333	2.00789662033333	3.68711656833333	2.873103257	2.711948764
Cep44	down_late	unchanged	47.2631943433333	47.3312946133333	45.6056980133333	37.8086817466667	29.7296938466667	27.92409064	16.9761196433333	14.7716774033333	35.5969353	36.28815211
Cep55	down_early	unchanged	62.0466321133333	44.0522820366667	38.0494305333333	28.44276865	18.3593453666667	22.35131245	17.3652957866667	30.9992186	16.3496692	18.25147818
Cep57l1	down_late	unchanged	12.8107226033333	9.156422045	9.70020602766667	7.976285768	6.75254519933333	9.14833512333333	4.72608646466667	5.875699294	8.240078202	7.995123094
Cep68	down_early	unchanged	20.21766989	26.0690956166667	18.1356117933333	15.2470081966667	9.18246441133333	7.23508218766667	6.22967663633333	7.49440134466667	9.397386765	9.334176936
Cep78	down_mid	unchanged	23.86217524	21.3978532566667	20.9243551566667	17.6930028466667	11.9922885566667	7.232038043	5.18864028566667	4.62459072166667	12.39904872	11.37314872
Cep85l	up_trans	unchanged	1.004950999	1.06119526833333	0.959962288	1.01690237133333	1.67553345066667	2.183048701	1.916731397	2.768793142	2.879626751	1.720000694
Cept1	up_mid	unchanged	23.7971969066667	26.09640483	23.6846871933333	25.2582025766667	41.7617651533333	57.5248747633333	47.66826162	57.3134569633333	58.68415165	51.58728333
Cerox1	up_mid	unchanged	0.7851088	0.9364746	1.0443	1.057631	2.474273	3.166426	2.727791	2.156378	2.714296957	2.509269177
Cers2	up_mid	unchanged	32.70344744	45.7655090533333	40.5449526533333	45.98459113	63.5938472666667	97.4342773566667	109.699373766667	120.9732335	87.99396127	98.31072516
Cers4	down_early	up_si	5.68124023866667	5.594363816	3.80896143233333	4.96600047933333	2.26457785133333	2.08173803066667	0.689659914333333	0.608938024333333	1.876582067	3.342694179
Cers6	up_mid	unchanged	5.197124951	4.62794371666667	4.73510209966667	6.128485679	9.10106537366667	14.004247058	12.8384829	32.7354310266667	14.85450184	12.32689446
Cfap410	up_mid	unchanged	3.884588	5.687639	4.755589	11.32702	6.498315	8.600785	10.93915	16.35566	4.663051211	3.659012709
Cfap69	down_late	unchanged	1.83760584733333	1.7234558	1.257256854	2.10125305066667	1.90517366533333	1.19298146833333	0.780842167	0.734681389666667	2.901072393	1.853281423
Cfap74	down_late	down_si	5.91153049966667	5.23532545733333	6.60421467066667	7.96306181233333	9.66648625933333	4.87665576733333	5.429244787	2.267743894	9.055791591	5.187800133
Cfap77	down_late	unchanged	1.390647328	1.17260050966667	4.76914702733333	4.412399091	2.84651104133333	0.854960871333333	0.693000000666667	0.419913644	1.336631707	1.266353716
Cfl2	up_mid	unchanged	24.3157169066667	32.5540194066667	27.61647568	28.92365312	37.8760586366667	51.2025610533333	57.8531876166667	75.6524739766667	81.59313828	81.15732703
Cflar	up_late	unchanged	6.12800604833333	7.69750241366667	6.52951222333333	6.21301688366667	7.773715266	8.22239314933333	11.2054879993333	14.47879917	6.591617904	7.347726363
Cfp	down_trans	unchanged	5.30554540633333	4.54244888566667	3.173981991	2.56424755266667	3.22897012366667	2.78175981766667	2.81643403933333	3.11711587066667	1.200318194	1.841849537
Cgn	down_late	unchanged	11.609917134	9.334655688	10.1463828826667	9.83798524633333	12.0967294966667	10.912255922	7.646657075	2.999773884	7.335016028	8.029972122
Cgnl1	up_trans	unchanged	9.09273774166667	15.4998423366667	26.6322591433333	32.6197554433333	23.2086969	9.78679854	8.95126092066667	4.21485398933333	17.40285671	13.08219878
Cgref1	up_mid	unchanged	6.19920093666667	8.998749273	6.847298082	7.83153952133333	12.3535553566667	16.15075001	38.38084471	59.2796173766667	12.56752522	16.26910384
Cgrrf1	up_mid	unchanged	7.89049639766667	6.93918213533333	9.56098691	11.496314864	17.1560585833333	20.0743844266667	22.40494238	31.4410494633333	16.18534555	17.79606123
Chac1	down_early	unchanged	17.55096187	26.0584086633333	16.0744401733333	10.108201776	4.43109229466667	4.38273600833333	1.30475188633333	6.015908076	17.21062661	13.3330384
Chchd10	down_early	unchanged	821.194375	613.360911166667	619.645792033333	380.9261969	163.657363	65.5155570433333	30.05745697	10.6261517393333	52.01901387	61.31153182
Chchd4	down_late	unchanged	31.8675790166667	34.09818715	31.7231825033333	32.58891019	23.9733448366667	16.3327530133333	17.6352715633333	7.39007114233333	25.85228523	28.20582657
Chd1l	down_late	unchanged	24.3245137266667	21.6680197133333	24.5713757733333	24.6694602033333	20.3347233666667	16.04899164	17.09455609	10.4325635933333	19.42716896	18.18939779
Chd3	up_late	unchanged	12.79717347	17.9880672066667	14.68158576	14.8651664033333	13.3276969233333	18.1111057266667	21.1872029666667	30.55125719	10.49765135	12.06331285
Chd6	up_late	unchanged	17.2096821966667	13.4854831866667	15.2736292766667	13.9940989933333	20.25283738	35.9123756566667	30.8343242	66.61400781	25.0787733	17.88803767
Chd9	down_early	unchanged	20.2857538733333	14.79832734	12.9920376633333	9.58801867366667	4.599636613	2.66660241066667	1.51106857266667	1.89489193266667	6.591792363	6.41074836
Chga	down_mid	unchanged	13.9233596166667	27.1158626033333	26.5989699833333	23.8357006133333	8.621225968	2.291078335	0.635351108666667	0.213349308666667	2.720950187	1.766055974
Chic2	up_early	unchanged	12.31315022	19.4043363933333	30.07388697	32.9674849566667	30.5557140833333	36.65600701	36.2875927266667	50.8149825333333	31.45066011	27.28145984
Chid1	up_mid	unchanged	4.182371453	5.56003163366667	6.30959581633333	5.24340357233333	6.71550681933333	15.1396071173333	12.7067675233333	19.5249913	14.02810797	14.5056233
Chil1	up_mid	unchanged	0.778299009333333	1.03440793733333	1.078382724	1.04043886133333	1.87866733133333	4.123212562	3.529368683	3.55366698466667	2.510105337	3.453140668
Chka	down_early	unchanged	55.8245515933333	37.6887765966667	35.8231043133333	30.4061943766667	20.8331986733333	15.42752852	15.87041944	19.7132152933333	26.78578882	27.83159551
Chkb	up_mid	unchanged	22.8745432333333	27.3821283233333	24.9322731633333	27.6799291366667	40.9857196033333	60.46012832	59.87262064	101.46890576	44.78994556	43.02293209
Chm	up_late	unchanged	7.471094957	8.358463867	6.36764347366667	7.131930777	10.6516240133333	12.7808174	12.27434755	16.14558517	20.0756173	14.47201075
Chmp2b	up_mid	unchanged	17.9197395533333	24.6915092533333	19.4240880133333	24.3420995933333	51.15107252	76.2943034533333	63.07493249	65.2152301766667	63.37646286	52.91287624
Chmp4b	up_trans	unchanged	124.898344566667	131.535609566667	132.020936366667	148.913789766667	216.6501627	281.619021466667	285.4732144	248.265297733333	163.6779094	148.5491727
Chmp4c	down_mid	unchanged	9.06156531666667	12.2177490033333	8.422506434	8.40554468133333	6.326028344	3.66320379433333	2.88013220733333	2.74825138433333	4.142026156	2.851298872
Chn1	down_early	unchanged	12.9695241533333	6.96314624333333	9.230404253	8.37834397233333	3.780461652	3.66653273266667	1.54138580833333	2.18838186833333	5.808491287	4.673696123
Chn2	up_early	unchanged	1.04217757466667	1.78131464133333	2.11227219466667	4.90922231666667	16.8684328133333	31.0912270833333	54.3941465566667	86.1698195466667	26.15715234	22.45551192
Chp1	up_late	unchanged	25.79042236	27.79754642	25.4232467733333	30.2172768466667	37.9450797033333	44.5848861833333	43.1463237833333	59.9814832233333	50.39330572	50.08368733
Chpf	up_late	unchanged	14.6306460666667	17.8580746766667	15.99340853	17.2608631666667	20.8960511666667	28.10433106	40.6581423033333	54.49562888	7.850818909	6.800690369
Chpf2	up_mid	unchanged	4.35830216533333	9.96986536033333	5.927762491	6.81075254966667	14.6045286433333	30.69650312	44.1641048966667	69.2571936	9.601189861	8.537824812
Chpt1	up_trans	unchanged	7.027979802	11.6935519256667	17.91432148	21.0043054033333	23.03550252	17.36688345	15.9625249166667	11.68193168	26.91254193	21.95180562
Chrna4	up_early	down_si	0.186130079333333	0.0810586713333333	0.192639898666667	0.547339686	1.87492394933333	2.25403840766667	2.98515917633333	3.13083821133333	1.268589895	0.55640622
Chrnb1	down_trans	unchanged	1.84408317366667	2.05514195733333	2.16291622633333	1.37508738166667	0.724304115333333	1.05097365966667	1.115440799	1.963359354	1.017821616	1.529603951
Chst1	up_late	up_si	0.368821086333333	0.642283716333333	0.415704049	0.412181540333333	0.558483079	0.716401655	0.523976286333333	2.03058433966667	0.49587334	1.225878724
Chst10	down_mid	down_si	8.46960753633333	9.26087240866667	8.26375600533333	8.79411571866667	4.80307485066667	1.91967461566667	1.42328010133333	0.751402136666667	3.571146215	1.899734412
Chst11	up_early	unchanged	1.113292702	4.87887427566667	1.94000753366667	2.28720592233333	3.66557569733333	4.28510850766667	4.85115638433333	3.85549329833333	4.149479567	3.140531119
Chst12	up_early	unchanged	6.580953591	13.63303434	13.5361998733333	16.9703402066667	17.68664462	28.62109692	35.8428780466667	47.1047351166667	17.51346674	17.59198701
Chst14	up_mid	unchanged	2.46328081733333	5.34455490766667	2.896686966	4.07762115	5.66889154333333	9.92540464466667	17.4482200966667	36.2252968966667	5.015059767	5.504063383
Chst15	up_early	unchanged	0.115068144666667	1.291279785	1.020717947	2.63875889233333	11.7090597203333	30.5875953833333	60.2026281	97.2686096566667	18.52166695	24.21967019
Chsy3	up_mid	unchanged	0.14549551	0.581511118333333	0.395412558333333	0.533771674333333	1.71593875666667	2.51425782	5.429293522	2.49806976433333	2.15222322	1.522720545
Ciao2a	up_mid	unchanged	59.31524	55.64924	73.19481	86.54012	151.6613	219.7589	214.3477	142.3221	218.3341349	174.9181084
Ciart	down_early	unchanged	18.0182212866667	16.7206627966667	13.2584864066667	9.436130509	3.42522519266667	2.764342998	2.13876511633333	1.92831080366667	4.211331279	4.359708937
Cib2	up_trans	unchanged	1.54302788533333	1.882496159	1.372247026	1.43245604933333	3.26643473833333	2.51775008733333	1.663110884	2.48171429366667	1.801680868	1.741649596
Cipc	down_early	unchanged	20.3662160766667	20.85302825	15.20214413	13.6897858433333	9.59485503533333	7.24526029133333	6.35444261833333	5.714003544	7.811635823	6.716976907
Cirbp	down_trans	unchanged	33.6449131566667	36.35103865	39.5758652466667	31.9088489	22.5482500033333	24.6086406433333	16.1621574166667	26.81629458	13.321238	14.10267848
Cisd2	up_late	unchanged	13.1826268566667	16.53256236	13.1706561566667	16.15608657	20.0462931666667	20.70290655	25.5750114733333	26.4461809666667	23.67341372	20.55815755
Cisd3	down_mid	unchanged	138.169760366667	118.617374166667	163.086307666667	131.912453633333	97.2050420133333	60.23171036	56.52569024	31.8609343966667	73.17954793	81.52199805
Cited1	up_early	up_si	2.05714218733333	2.679724793	3.951060102	9.510877829	30.29064898	63.37522331	97.8078891633333	273.095536246667	15.3300561	24.98084718
Cited2	up_mid	unchanged	33.2269087266667	56.6699337366667	49.72678409	62.5360315433333	76.9146077566667	136.93048311	168.838856933333	599.372396633333	53.61664989	45.92541101
Ciz1	up_mid	unchanged	14.9934230266667	21.29791204	21.3803839033333	26.6257542166667	37.6557533566667	45.06496032	35.2366370333333	45.6110592666667	25.03965231	19.8239183
Ckap2	down_trans	unchanged	83.0437668133333	68.62214532	69.3921699933333	62.01158003	44.0912739	36.4645888166667	47.0983359966667	62.6472212733333	52.02829443	69.85382902
Ckap2l	up_trans	down_si	29.4212886033333	28.26217337	27.6909940233333	31.09546248	52.5764495833333	74.2221279033333	47.64540315	42.5814207566667	74.88137804	44.92709026
Ckap4	up_early	down_si	47.6111198966667	63.2631351033333	79.4901731033333	115.68163032	202.066807366667	338.663609433333	400.381886633333	585.6751489	195.7116361	137.5875649
Ckb	up_trans	unchanged	254.0187401	290.7451906	356.0249187	450.2815873	583.772553366667	414.867075666667	403.3285129	102.823697326667	212.8352171	240.7968723
Cklf	up_late	unchanged	13.7606101566667	16.1458706033333	15.3514843533333	15.9426808133333	21.30900122	26.1405355033333	24.8895770766667	44.1211243166667	32.14376744	39.73724737
Ckmt1	down_late	unchanged	10.4665591056667	8.646513854	9.15862927133333	9.99346858133333	13.6852618866667	8.573659571	8.9823517	3.38316282666667	9.208894976	9.416995666
Clcc1	up_late	unchanged	17.3745612633333	18.8005144366667	18.3658661266667	16.9122689	24.3507663533333	32.81089582	21.5206887833333	42.7916383733333	14.66474092	14.2564833
Clcn2	up_late	unchanged	18.4006607466667	39.38937331	27.8867237566667	32.6057879266667	28.84011923	25.1699088933333	43.9116788966667	38.2289619133333	16.9989312	13.95869127
Clcn3	down_late	unchanged	25.19191025	22.2409659333333	21.9250896933333	22.1086804166667	25.3301235933333	22.5037924133333	17.67563827	10.94126781	24.67190075	25.56671393
Clcn4	up_early	unchanged	2.524212483	4.35687638	3.82612276633333	5.13522678666667	9.496800268	14.22076061	17.2332148366667	18.80447741	12.02876691	10.72490804
Clcn5	up_mid	unchanged	8.07652909333333	9.00839113433333	9.80179548733333	12.8314620133333	32.71028064	63.93210523	89.3242460633333	122.494503766667	44.56191071	43.98192947
Clcn7	up_late	unchanged	11.0544467166667	11.4478959633333	10.220546644	11.2231494566667	14.8681907466667	17.12725558	20.2316308366667	26.8809849266667	15.81975528	12.26181948
Cldn12	up_late	unchanged	12.5233562666667	17.7445928433333	13.6307570433333	13.2501964733333	20.1356935966667	19.7964298366667	21.47125385	26.6663945933333	24.50474477	24.45998053
Cldn3	down_late	up_si	5.06881302033333	3.34305760933333	4.12704508466667	3.20278267066667	4.21731174166667	5.53575015566667	1.52132049566667	0.497638630666667	1.02072709	6.016795146
Cldn4	down_mid	up_si	94.55930678	87.3035304266667	83.3172681866667	65.0574435466667	47.6188112633333	28.9374480766667	14.1744701133333	3.059530851	17.17722192	41.68575795
Cldn6	up_trans	unchanged	47.1735646633333	34.21932784	35.7150927066667	38.9469176133333	87.39674262	100.98745958	63.31388912	67.5843732166667	53.9132251	57.32729557
Cldn7	up_trans	up_si	11.5218009113333	26.60552175	12.77614837	11.90227532	19.3154825366667	25.3358183266667	14.90110088	7.07514176333333	9.084215147	15.75556563
Cldnd1	up_late	unchanged	17.40218443	24.1223248966667	16.63562644	19.8717853066667	22.2970398533333	31.8377610633333	38.24480908	60.02208641	29.23631588	35.8660346
Clgn	up_trans	unchanged	2.95733760466667	5.04310096566667	5.40073240866667	6.25014739	2.985164431	1.77090446833333	1.89298786	0.690496308333333	4.572992421	3.73794642
Clic1	up_early	unchanged	40.8879960933333	76.8741941933333	66.27319096	81.9409589833333	217.292379466667	303.337556333333	310.8756058	332.914652466667	244.1543835	222.5413567
Clic3	up_mid	unchanged	0.270676354666667	0.128509747	0.6050431	0.432489745666667	9.391407442	23.4020905833333	28.5312840533333	6.13939322033333	12.46800791	11.28657621
Clic4	up_trans	unchanged	61.9978855233333	62.71312982	66.6636694	71.6572641833333	92.43921902	132.842225333333	119.367626233333	101.788385276667	136.701353	111.4633512
Clic5	up_early	down_si	0.0338335676666667	0.0270602683333333	0.0845063946666667	0.469640014	10.7187033133333	17.5358338266667	19.9518894566667	4.47452884566667	12.15104772	2.449206125
Clic6	up_early	down_si	0.111676558666667	0.158907116666667	0.635477716666667	1.402057318	11.4539110933333	15.5417945573333	8.09915205266667	32.8606370426667	4.972273218	2.939094946
Clint1	up_mid	unchanged	40.3064212933333	51.2677978433333	45.2900476366667	50.4002020833333	67.07746116	81.1169513566667	96.52239669	102.327375766667	61.00360427	51.5368635
Clip1	up_mid	unchanged	6.730234844	7.76788526133333	7.678931601	9.29755838866667	13.73792873	14.3591822	16.3063391566667	19.7683147433333	17.08034721	12.52059108
Clip2	up_early	unchanged	2.89642858466667	6.50693313733333	7.03350444166667	9.888726123	12.4928695933333	14.4404598733333	17.12519859	31.8195931966667	5.552612406	4.543827908
Clip3	down_early	unchanged	18.3464094366667	22.55921708	20.3040566733333	17.40613419	8.192998846	4.16367846666667	2.26485638766667	4.744079158	5.367922905	5.857571536
Clip4	down_late	unchanged	4.05697523766667	5.445269749	4.454411179	3.905587714	2.12538272766667	2.10193325933333	1.199851401	1.235432407	4.133234567	3.262351986
Clk3	up_mid	unchanged	22.3844762466667	27.3962524033333	21.387852	27.2168027133333	36.2865848633333	49.0911802566667	51.7483275533333	76.44269494	43.17133456	43.44860893
Clmn	up_early	unchanged	2.899745178	3.28208501366667	6.121175137	8.32778539766667	8.207853751	9.722398159	17.04748189	20.1551532766667	10.35773522	7.864776273
Clmp	up_mid	down_si	6.296573205	4.64070368666667	4.43757446666667	3.45281525566667	9.536455975	30.24748932	27.9989789066667	56.1730620833333	12.2297011	7.210985496
Cln5	up_late	unchanged	18.2617499966667	15.7335730566667	16.6662736866667	18.1962733	32.34361129	48.56199424	35.8018802533333	52.8367989	42.97741973	34.03828582
Cln6	up_late	unchanged	17.0785431633333	13.58223445	17.1832080933333	16.8043384766667	23.2258954633333	53.1906629933333	24.31528957	50.13362392	21.44381745	28.89100552
Cln8	up_mid	unchanged	10.62803319	14.5373063563333	12.3110047846667	12.1052739	12.2106576566667	21.59163815	23.9642078533333	41.8248413866667	13.61175785	13.65502933
Clns1a	down_late	unchanged	213.317789366667	196.280940033333	214.4611218	199.963878966667	147.301076333333	116.639494366667	133.767794833333	103.124565696667	150.9416887	156.1841207
Clptm1	up_late	unchanged	37.8758333466667	42.7547712833333	42.3578133233333	46.5317786466667	59.6765574966667	74.2992709533333	91.8163921066667	118.941501133333	81.11637978	75.12796715
Clptm1l	up_late	unchanged	38.41767402	60.1065377566667	46.4240154566667	52.7143321033333	49.63665165	50.31303976	66.0104271166667	77.7561062466667	52.14433122	57.26294314
Clstn3	down_early	unchanged	40.85697852	33.1626565933333	31.5748288166667	25.95986425	13.8433586733333	7.38065095133333	3.11014421	0.977967567333333	4.435604246	3.500062034
Cltc	up_mid	unchanged	120.641255233333	141.888334033333	159.201683033333	193.4624941	271.0955125	311.134564066667	386.1616092	361.729570666667	418.4750421	296.5493503
Clu	up_late	up_si	8.4074553	10.014107971	9.10945154333333	7.797274509	5.25004494866667	5.457788907	19.5761453633333	242.844986666667	4.282858975	6.634868271
Clybl	up_trans	unchanged	14.2592905133333	8.774228727	14.8110098566667	12.8481032533333	19.5236932066667	33.30143864	13.168225468	16.06625904	28.75985698	25.34475124
Cmas	down_trans	unchanged	65.19749343	61.6026201166667	48.5790106233333	41.7004415266667	32.5969613866667	28.7021578866667	29.4933081766667	36.46091165	30.55224052	36.17690999
Cmklr1	up_mid	unchanged	4.84554000766667	5.60533475033333	6.99594096333333	8.345157963	28.39677349	73.3818345766667	66.68245543	119.598763833333	37.82824778	29.03808482
Cmss1	down_late	unchanged	69.78018295	43.6810119366667	70.3930765433333	65.0957028833333	44.69052767	36.3117152633333	28.5832823166667	19.6075468233333	39.23130137	40.44915965
Cmtm3	up_mid	unchanged	5.01787840866667	14.2231814666667	8.34234500066667	8.48650172966667	15.28019382	33.2638813966667	48.0973475533333	96.6087734466667	14.31977979	15.02452774
Cmtm7	up_early	unchanged	46.1444347333333	75.9869140666667	89.1008028533333	133.3968424	208.7030895	241.048201933333	208.268455466667	261.405010366667	141.5280036	108.8021971
Cmtm8	up_early	unchanged	1.103210289	1.02739257666667	2.578984063	3.27693554933333	5.61865904733333	5.84321280066667	4.191488497	8.79725153333333	3.325517073	4.642763888
CN725425	down_mid	unchanged	2.41933	2.30524	2.51461	2.354774	1.316641	0.7570614	0.601807	0.1116963	2.417131729	2.215654885
Cnbd2	up_late	unchanged	1.08953224933333	0.696315378666667	0.723329690666667	0.790574543666667	0.897050213333333	1.47047831866667	1.29776502566667	2.19594715166667	1.296314689	1.223007056
Cndp2	up_mid	unchanged	78.3590436933333	70.4646459933333	93.45925683	118.4876882	235.871741633333	308.908854233333	179.1825663	198.6778503	255.7342051	175.1111434
Cnih1	up_mid	unchanged	46.3087885166667	57.40483432	50.1771701533333	58.2681197433333	92.64322678	111.7956637	127.7605015	145.847002733333	145.1718164	143.5197315
Cnksr1	up_trans	unchanged	2.09459347666667	3.05527586233333	3.20067508	3.05412011733333	4.71123687	5.86367364066667	5.58144715066667	2.47104690366667	3.436882514	3.165095804
Cnn2	up_late	up_si	32.45257275	75.2207799666667	36.33308854	36.8455990066667	26.9583424866667	49.46206744	71.48081125	135.9674042	42.16368034	65.63179362
Cnot10	down_mid	unchanged	80.0268030766667	59.9683985966667	70.3578110066667	67.4241301166667	51.31190859	35.7437703833333	36.3011909233333	35.4820422933333	52.844974	48.7791109
Cnot6	up_late	unchanged	48.96813352	55.9741735266667	50.3992081266667	54.3633379066667	51.9852674433333	74.1795612033333	88.1522060733333	134.312402	78.02381127	72.87339702
Cnot6l	up_late	unchanged	4.788119913	5.455471751	4.37319348166667	5.04418446133333	7.20907012666667	8.83752347733333	8.03863701266667	11.3435696733333	11.96769021	7.784456886
Cnppd1	up_mid	unchanged	8.087098098	11.2952478466667	9.66346750866667	11.0711747733333	26.40602611	46.734144	46.91067393	59.19929668	24.58399839	20.96415538
Cnpy1	down_early	down_si	63.7300486066667	44.51178693	41.38464645	25.0409158033333	12.3436700966667	6.21159640966667	4.519624805	1.06253257366667	8.004664187	4.239187601
Cnpy3	up_late	unchanged	32.25371239	30.2515017833333	34.54845763	38.32146935	48.2961108	56.1363122	53.6774155366667	65.0142698666667	34.5981369	27.20294079
Cnpy4	up_late	unchanged	14.5868446866667	16.9033170833333	15.4460589133333	16.95979359	20.9574048966667	24.7845626733333	30.1393562766667	49.3635905033333	23.85722018	25.29256035
Cnst	up_late	unchanged	3.941950205	5.137310056	4.21458239433333	4.95950418466667	5.06661492566667	5.21454671833333	6.337994468	9.40976657466667	4.849880048	4.568061616
Coa3	up_late	unchanged	58.8641053033333	58.49599025	58.7054302266667	64.4438429133333	85.3671138933333	94.70297314	104.1187898	118.171114666667	58.28092858	54.80598821
Cobl	down_early	unchanged	55.4381801533333	20.1890431033333	21.58264388	13.050579107	2.921124616	1.12539419933333	0.513828657666667	0.734686972	1.937730428	1.31186379
Cobll1	up_early	unchanged	0.771444769666667	4.09061018266667	4.06950639733333	6.77373220366667	13.5310958833333	23.46934024	27.6646625366667	50.6684292033333	18.04148359	18.99461509
Coch	down_trans	unchanged	4.08794272133333	12.7019894623333	5.24780669966667	6.70312352333333	2.68704382	1.70326015266667	3.545019692	1.720817513	1.370447463	2.475197114
Col11a1	up_mid	down_si	0.859449737666667	1.98442460766667	1.13229625133333	1.658839231	5.01259558633333	14.1494055483333	7.88305517433333	11.93867889	9.627529868	5.236384293
Col12a1	up_late	unchanged	8.604457848	59.95977325	13.4335944386667	21.44608176	14.17094392	15.3895388133333	22.8722033746667	35.8762502166667	23.50199994	30.24970386
Col13a1	up_trans	down_si	2.625681414	1.365437386	4.099688264	5.743368559	12.1841306966667	8.168114795	14.55910421	2.19216958866667	4.746406207	2.716235983
Col18a1	down_early	unchanged	140.1972668	123.016168766667	108.514508533333	83.9071062466667	22.52549288	8.56698148233333	5.28663033966667	4.01823486566667	9.11900967	17.12537081
Col1a1	up_late	unchanged	19.5324582266667	111.456045443333	32.5148602533333	42.58105376	26.84054245	30.0935918633333	38.7178752733333	46.67878295	36.13437928	41.06227415
Col1a2	up_late	unchanged	22.0788845366667	89.1239359733333	33.32855925	37.4419662366667	23.4568820166667	25.8590532466667	31.9528990966667	51.8497816933333	30.62900574	31.2093716
Col27a1	up_early	up_si	0.910261063333333	1.64633379333333	1.517580533	2.635209666	5.43835756133333	21.95662019	50.99259799	69.9087281166667	8.440755687	12.71792771
Col3a1	up_mid	unchanged	5.45001022	24.84719553	8.00599348633333	7.14140845833333	7.236911751	12.0642238546667	14.8832961933333	46.8094867433333	28.22399881	15.7486484
Col4a1	up_early	unchanged	11.2064328533333	56.9635882233333	123.480722566667	282.3414267	959.819356933333	2136.61483766667	2598.307614	7706.28550033333	941.0111523	905.1062824
Col4a2	up_early	unchanged	5.79245483933333	30.85327469	65.15301776	143.727078566667	508.632785366667	1163.00487033333	1362.75228166667	3849.457175	545.1335991	488.6264368
Col4a3bp	up_late	unchanged	16.94901888	17.3569115233333	17.6901771433333	19.7370751166667	19.5050511766667	24.6602988033333	28.0007997733333	35.73020214	27.11219252	25.85951602
Col4a5	up_late	unchanged	1.40754477433333	4.81787959266667	1.96731041466667	2.62155159133333	1.401321131	1.56802561	1.909871935	3.81137072	3.79592104	3.974794616
Col5a2	up_late	unchanged	10.7397438936667	67.90498872	19.5345372233333	26.8929136833333	11.8998499526667	10.1855154616667	19.191615728	25.25642482	23.26872533	20.39204544
Col6a1	up_late	unchanged	5.00045157266667	18.9969638966667	7.13262277333333	6.93217665433333	5.07376932366667	6.95812544133333	7.87962515633333	13.2397922703333	9.189622396	7.695242023
Col6a2	up_late	unchanged	3.092255785	12.5275510203333	4.85433650466667	4.67549068633333	3.719962002	4.67370731066667	5.12466948566667	8.63707184233333	5.47099007	4.573880902
Col7a1	up_trans	unchanged	3.566613108	10.1971394273333	4.87741900733333	7.712697311	3.60445833	3.93314647266667	2.82287354266667	2.82981401433333	2.298908948	3.018371106
Col9a2	down_trans	down_si	5.44473827333333	4.07290126533333	4.231467585	2.37834350633333	3.716119692	3.34575602333333	2.10926620733333	1.56378814	1.675091746	0.701424197
Colec12	up_mid	unchanged	2.31083597766667	3.35291822666667	2.34591458266667	2.74998934033333	6.654219085	16.8294467466667	9.296256134	8.05842016633333	14.41497384	11.28387111
Colgalt1	up_mid	unchanged	45.7669113166667	49.3251876366667	50.4982883066667	64.3635102166667	137.1085361	207.2946122	274.9356914	314.5032357	151.0179305	127.6794476
Commd3	up_mid	unchanged	21.3275000833333	29.71389524	27.69331706	38.6633515866667	99.4354325433333	128.2464673	157.48673	206.687086033333	136.2610537	134.7800501
Commd7	up_trans	unchanged	11.07466133	24.73213664	24.6834614866667	30.20672296	34.94296273	39.4524967366667	43.70861408	21.6880068	37.85953526	33.60310863
Commd9	up_late	unchanged	20.6583242033333	21.79199382	20.7489577733333	26.12598295	31.86728505	37.5000792433333	45.1805343133333	42.9049307933333	21.73650789	20.59580787
Comt	up_early	unchanged	10.16738532	15.8611520166667	14.7564116866667	21.5549505666667	34.4723802533333	41.8389483966667	56.4020040333333	61.2075284666667	22.73812354	23.74802583
Copa	up_mid	unchanged	66.45486725	75.3950078633333	76.3861151066667	91.3301239766667	146.036378533333	190.866452733333	205.066142466667	267.8045816	224.5062045	173.9130364
Copb1	up_mid	unchanged	61.7692200033333	74.8050904366667	71.8933131033333	86.1271192333333	116.1122045	148.878730733333	168.3642273	221.399704333333	170.4448615	153.4078921
Copb2	up_mid	unchanged	87.8168301666667	94.1000439966667	97.75032101	111.8176501	158.1382183	187.094719433333	214.649707366667	284.0596522	272.4537319	226.2750898
Cope	up_mid	unchanged	78.2161582266667	82.20139802	86.4206476033333	95.0707370966667	139.8551544	171.2458803	170.4932075	234.386369866667	74.82115995	67.95600355
Copg1	up_late	unchanged	56.3779058633333	61.5029713666667	60.9322078633333	70.73882456	92.11064285	104.371183373333	138.270171233333	149.1565764	107.0494246	84.14940882
Copg2	down_trans	unchanged	23.4964832433333	23.3244189333333	33.7859936533333	20.3313643466667	18.1255608666667	18.3266187333333	11.11453644	13.44622018	26.38234987	27.19716194
Coprs	down_mid	unchanged	89.3973727366667	57.21513583	69.0866032933333	57.4334788533333	60.2143579566667	37.9948660266667	38.6822510466667	26.2443499133333	39.93531697	38.95748645
Copz2	up_mid	unchanged	3.53571295733333	8.98735014733333	5.43839064166667	5.99281163366667	11.70065234	24.8188103833333	29.08157398	52.9500849133333	22.32752595	21.41335938
Coq10b	up_late	unchanged	17.1249967366667	22.9681563133333	19.42794102	20.3183060466667	18.9297580533333	17.6712880766667	30.1611660433333	45.28126644	30.26568488	34.72269032
Coq8a	down_late	unchanged	4.21611010233333	3.09927094533333	3.159906134	2.61159814666667	2.17664303633333	2.125580009	0.449663488666667	0.379059815333333	2.518007769	1.754699666
Coro1a	down_mid	unchanged	6.831728177	5.41476946566667	7.520555637	7.37524664866667	6.72205974666667	2.28124298866667	1.227092925	0.389276295	3.741764298	3.314323478
Coro1b	up_mid	unchanged	63.7592785333333	59.00623413	74.6168244433333	71.3624188666667	150.909486733333	186.497076566667	169.1428193	162.8863687	141.4779385	105.1154862
Coro2a	up_trans	unchanged	1.059187149	1.35883608133333	2.72746792233333	2.952789101	2.01058484266667	1.209823229	0.760424554666667	0.541719889666667	1.341893772	2.1257238
Coro2b	down_late	unchanged	7.05163106933333	6.966465955	12.0050486	11.8888032666667	6.22114098766667	3.713933618	2.521832554	0.673347872333333	4.824801978	3.360375789
Cotl1	up_mid	unchanged	52.7718131533333	47.63795114	46.9187281666667	39.1186222366667	95.2070447233333	237.616836633333	212.1031047	444.232169366667	60.2287762	52.04899113
Cox6a1	up_late	unchanged	861.749265633333	865.953247533333	855.369920266667	917.387669766667	1060.004728	1222.11238566667	1342.737207	1886.67532233333	556.4776238	585.4516609
Cox6b2	up_late	unchanged	88.9930710633333	89.20545563	63.5530943433333	53.0072869233333	73.5423755266667	103.370687293333	103.626531983333	212.091299633333	43.56998958	38.36241416
Cox7a1	up_trans	unchanged	56.0900253266667	90.08228943	146.825592066667	189.0907672	111.295501523333	33.00356578	19.36948887	9.412010143	32.84412948	25.41492817
Cpd	up_early	unchanged	3.56638019333333	6.86197603733333	5.62063733	7.77725882633333	18.48234269	35.3287443033333	38.65685536	57.3948398266667	30.39528087	20.4174797
Cpe	up_late	unchanged	20.42043294	61.94307601	29.5097784133333	30.0647265133333	16.2625808266667	17.1773700766667	19.975580538	58.0905487433333	35.78002284	51.60341064
Cpeb1	up_trans	unchanged	1.075754017	3.174928712	3.96102456033333	3.82781292	1.675452246	3.51094883	3.519108133	1.10704765266667	2.692979622	2.379646613
Cpeb2	up_early	unchanged	1.09627267833333	2.677405935	4.596378928	8.071406693	11.219333665	10.9056762266667	11.7501579133333	14.08352348	16.23625263	12.1934899
Cpeb3	up_late	unchanged	2.094335038	2.044743544	1.79132648133333	1.79739072733333	2.69070774966667	2.83543073366667	3.15721006533333	7.350108748	3.353475397	2.304025807
Cpeb4	up_mid	unchanged	4.28386700966667	6.723442017	4.643905502	6.175800656	10.2784060803333	14.54174026	21.37708883	27.48542983	13.27531167	11.21278196
Cpm	up_early	down_si	0.717322809	0.862129975666667	0.733444864666667	2.02715443933333	6.393521294	14.9102973966667	16.4009567566667	16.96302134	8.110749328	4.623700232
Cpn1	up_trans	down_si	2.54441850333333	10.833283669	49.4085835266667	43.7380993366667	24.38007756	5.55236546566667	2.43362587433333	0.138772879	20.29391501	11.02201044
Cpne2	up_late	unchanged	2.94700599633333	5.17527633433333	2.886357728	3.381906679	5.415484796	4.575902775	6.97362941733333	8.081593786	3.181988619	3.532289246
Cpne7	up_trans	unchanged	0.392565913666667	0.557518352333333	0.871935026666667	1.04397079133333	1.54679983433333	0.702893439666667	1.007330953	0.673460902333333	1.14154357	1.157138082
Cpne8	up_early	unchanged	1.91175226233333	3.82328097833333	4.31619647866667	6.08479215666667	9.151592056	8.57037635566667	7.176625426	7.27315514933333	13.96669	12.57380326
Cpox	up_mid	unchanged	23.4965648333333	24.8220376833333	23.62504372	26.1322981366667	41.7351903566667	53.09442655	56.662215	89.0761693666667	40.67392416	43.09198085
Cpped1	up_late	unchanged	11.9648762666667	12.42499381	11.9511819166667	11.78096989	12.91535181	16.5150486566667	27.8396255866667	34.46134654	15.4944481	14.07095713
Cpq	up_late	unchanged	0.855975528	2.204458184	0.973455164666667	1.14867995633333	0.676932064333333	0.74012443	0.814498541	1.872071099	2.994125906	3.246530571
Cpt1a	down_trans	unchanged	10.360977135	6.86209025333333	6.80699041833333	6.20941525366667	6.08571003133333	5.35292364633333	4.95223074866667	5.33999776933333	7.661882848	6.071600972
Cpt1b	up_late	unchanged	1.38732400966667	1.29792859266667	1.41301446433333	0.939199381	0.934156915	1.77086240033333	1.44018865866667	3.05398232933333	1.277400987	1.680239675
Cpt1c	up_late	unchanged	22.17420991	22.3105407533333	19.8660896433333	18.0513672433333	16.2863403866667	26.7894494133333	35.72046735	65.60536993	11.57428232	13.01280779
Cpt2	up_mid	unchanged	9.97529278666667	10.0820066453333	10.477659288	10.9429139966667	20.8296583133333	28.3392741333333	24.8646622566667	22.8390714266667	29.94353091	23.67334328
Cptp	up_mid	unchanged	3.26186827366667	6.07294242133333	3.64692379166667	4.85800540233333	5.763602933	8.235565483	10.4182227856667	8.98135181466667	5.864490822	5.739432146
Cpxm1	up_mid	unchanged	6.270171884	8.69129667166667	9.98757329633333	10.0542897243333	15.2471666633333	19.8243826766667	18.4295968833333	44.7497584033333	16.80702257	12.74627021
Cr1l	up_mid	unchanged	21.9393135933333	32.5720257333333	32.8251227933333	39.6463678266667	56.9474422833333	85.8828509433333	90.0713323133333	88.3709940233333	89.51364537	87.82721764
Crabp1	down_early	unchanged	29.6843618866667	24.88226501	17.27470105	10.4523941123333	6.07220094333333	2.31475525433333	0.935800278333333	2.58353115633333	7.291538712	7.83786453
Crabp2	down_trans	unchanged	6.09068094333333	12.2639684036667	3.96862600666667	3.935688301	2.27481196666667	2.886346765	2.45467438066667	3.50630379766667	3.64195957	3.659078577
Cradd	down_early	unchanged	11.6566868233333	7.374444433	9.65649562866667	6.77706158766667	5.38889572533333	3.63279789233333	3.07282168066667	2.58648815433333	3.705117838	2.704060836
Cramp1l	up_late	unchanged	7.10920044633333	7.42569576366667	7.18195577266667	7.628645051	8.18724627933333	11.52088142	12.2100122066667	14.56053028	8.934742087	8.079068394
Crat	up_mid	unchanged	2.73064473566667	3.83057062466667	3.62651495866667	4.702903299	6.94124632966667	8.073661742	9.81333755533333	9.18403690066667	7.002557895	7.292926427
Crb2	up_trans	down_si	0.142115165333333	1.605807706	4.23827643466667	6.84168047333333	6.383230046	2.43996377633333	1.85920551833333	0.104895379666667	5.973800631	1.277594905
Crb3	down_mid	up_si	16.9891512533333	18.33786286	12.0261239033333	10.5167485916667	11.18649977	7.93456639533333	4.674718944	2.855266596	3.892148654	8.254460712
Creb3	up_mid	up_si	7.231078208	12.369461405	9.60917944166667	10.95625651	22.7777850566667	49.3432709533333	68.7543021933333	114.0575596	28.94204362	41.43004676
Creb3l1	up_mid	down_si	3.031893074	5.57497878466667	2.52813785833333	3.78740261	10.817150732	12.1964800226667	15.3651362966667	52.0149189533333	13.31453618	3.163503993
Creb3l2	up_early	down_si	1.27905656133333	3.90414778566667	7.34489734	12.36191748	31.21834613	54.7407689433333	67.49777465	91.2685028133333	37.45876216	22.93414811
Creb3l3	up_trans	unchanged	0.947407912666667	1.20650795666667	2.24780690033333	2.371658721	3.17465334666667	0.699525338333333	0.216389033333333	0.186324663333333	2.166622535	1.172108936
Creb3l4	up_mid	unchanged	1.64117991766667	2.724195582	1.76422151066667	1.712857027	3.44507658166667	4.386432215	3.853448753	3.763687717	3.075667049	2.384612356
Creg1	up_trans	unchanged	6.40241080566667	6.86209637366667	8.14561864233333	9.71613832966667	14.9121553133333	13.8759295866667	12.590078755	14.6486513	25.9295793	21.53717907
Creld1	down_late	unchanged	21.8108533233333	17.1660053566667	20.8002487833333	18.9158541433333	18.6184839766667	11.95311585	9.32644387633333	4.301835445	10.70865806	10.05279871
Creld2	up_late	unchanged	54.5601319333333	70.25887923	74.8718919866667	94.9927384566667	116.9284252	107.475291643333	201.501777166667	159.248946433333	100.8668447	107.0007735
Crim1	up_late	up_si	2.77123451	6.76597183466667	3.84937711933333	5.625331424	3.93637243366667	15.0997105346667	20.1490243733333	172.454811333333	8.34112314	13.34951175
Crip2	up_late	unchanged	46.6908939533333	79.4199486866667	63.60407364	64.319673	46.35732344	60.1278270966667	132.813076433333	135.386772593333	50.29144841	51.28629344
Crk	up_mid	unchanged	43.8935019466667	48.7315411666667	47.17231041	52.62620873	70.4818665333333	98.9740871033333	101.855850943333	132.869169866667	116.281549	99.53605411
Crlf2	up_mid	up_si	9.95764950633333	11.623559202	13.57750999	14.1153174166667	16.9238934033333	23.9300156166667	21.8879584266667	42.95919285	6.170968798	10.10768759
Crmp1	down_early	unchanged	22.5205298266667	16.7482468233333	17.3925784233333	12.1455563433333	4.99593504033333	2.5042883	1.04445745166667	0.551442265	2.318522705	2.367540926
Crnkl1	down_trans	unchanged	47.47292855	46.2415017266667	45.4753710933333	41.3862790633333	26.2644068366667	20.3002358466667	27.75211075	26.1105233133333	32.42027679	31.82544275
Crocc	down_late	unchanged	16.1101447366667	13.5465741566667	14.8679082666667	13.7973627733333	12.2089342866667	9.91531254833333	5.11186744933333	5.72681189133333	3.536847379	3.753422321
Crot	up_mid	unchanged	12.814400073	13.7702150333333	12.3198577366667	14.0848384333333	25.1750549133333	38.6272567333333	35.0302446566667	32.2850298533333	39.20121134	32.37803128
Crtap	up_mid	unchanged	58.66947296	57.97055129	54.68872449	60.8903304333333	93.8115578433333	196.018232466667	205.1626439	287.2646269	211.3439365	152.9372783
Crtc3	up_early	unchanged	0.737620697333333	1.11220868666667	0.899068520333333	1.49661034033333	4.63002258933333	8.607367666	11.406137036	14.81894333	6.051853155	4.290298506
Crxos	up_trans	unchanged	0.639351489	1.19278194533333	2.16322037666667	4.51340306766667	8.96704251833333	4.873418804	3.55945580133333	0.355153973666667	9.630947483	16.33430504
Cry1	down_trans	unchanged	22.19718148	17.9270534766667	20.81913594	20.8044336333333	14.69885824	10.5673341443333	12.723592	10.7487259133333	12.76277969	12.53547599
Cryab	up_mid	up_si	17.7600841733333	78.80929431	22.8081447333333	29.4030506033333	36.5594421666667	134.070755913333	504.043149466667	696.2624363	102.9733707	242.105743
Crybb3	up_trans	unchanged	0.720772331	0.797238244333333	1.46697127133333	1.60805606666667	2.46069994266667	1.608738884	0.493469987333333	0.155670911	1.685742373	1.690493615
Crybg1	up_mid	up_si	0.1928661	1.700197	0.3785921	0.293934	0.4670558	0.9935918	2.000928	2.047898	0.847822216	2.731236916
Crybg2	down_late	unchanged	19.68844	15.35048	26.24423	16.34441	15.23861	9.922094	7.32216	2.165885	8.461586373	6.028829487
Crybg3	up_trans	down_si	4.16884553033333	9.952983033	8.39909021133333	7.51693551966667	10.3272250113333	11.3009312956667	9.49206956566667	11.30517074	16.78531383	8.897270464
Cryl1	down_late	unchanged	5.22113006233333	3.441306451	4.76896365433333	4.70293494966667	4.28831340666667	5.947512934	2.63353459066667	2.45811272366667	4.540950466	4.258763248
Cryz	up_trans	unchanged	21.2871633933333	14.54995855	18.8731224766667	20.5880555766667	29.2636605233333	49.3997680466667	29.20885968	38.76058938	32.09376504	28.50993191
Cryzl2	down_late	unchanged	3.397123	3.136466	4.309296	3.881916	4.836643	3.913632	1.794945	1.13047	4.842504686	3.709136968
Csad	down_trans	unchanged	27.7668238566667	17.11342718	18.13046153	16.5635948866667	8.95222589966667	10.784456694	5.142090425	15.0200592633333	8.128370414	6.621916386
Csgalnact1	up_late	unchanged	0.439823294	0.953433239333333	0.567882609666667	0.719551489	0.900376059	1.56467518033333	3.01532487266667	7.36977386233333	2.428337181	2.08820105
Csgalnact2	up_late	unchanged	4.69310978466667	6.902806707	4.72511274033333	4.87510861066667	5.13445963366667	5.755185257	5.875481756	11.8984025266667	7.410957949	6.379216676
Csk	up_mid	unchanged	16.5934940233333	25.5488804433333	23.14840799	24.5243155666667	31.2703877966667	35.88958563	39.0661743633333	39.7450736633333	30.24182526	26.26213386
Csnk1g1	up_late	unchanged	9.274310736	8.50378465666667	8.03667870466667	10.2668874803333	8.44114309633333	12.3454229633333	17.49319722	25.7440240033333	14.49470369	13.92289251
Cspg5	down_early	unchanged	2.06744125033333	0.665894188	0.932862389333333	0.641864549333333	0.419720315	0.459643739	0.344894904666667	0.460202524	1.142680363	0.773875395
Csrp1	up_mid	up_si	36.0856658233333	79.1713366	32.1267116166667	34.5984586066667	53.8214916033333	105.142422696667	156.004065533333	276.726215166667	66.61724915	148.6585191
Cst3	up_mid	unchanged	85.3383968866667	132.420964766667	98.88719859	132.439881666667	378.938499566667	847.068819233333	900.674607766667	1388.42369233333	257.3504839	244.7050087
Cstb	up_mid	unchanged	98.7565729066667	127.948088366667	100.04280129	111.903789066667	244.782455566667	294.254047266667	332.726061833333	356.020587233333	276.3523991	281.3894785
Ctbp2	down_early	unchanged	224.604377433333	213.111699266667	179.154794033333	157.712919666667	85.8552734133333	60.8305806433333	71.5825375	56.8132949633333	65.43704029	59.07930914
Ctbs	up_mid	unchanged	3.63403287433333	3.555915561	3.46108234033333	3.97303028933333	7.79493908333333	10.2869739813333	9.21518756933333	12.2110874133333	10.24093255	7.965896458
Ctdnep1	up_mid	unchanged	27.9078192133333	41.53336629	34.04522351	38.79540716	54.0363990833333	72.0049957133333	86.24754467	86.62488035	66.58270653	60.29071357
Ctdsp1	up_mid	unchanged	17.04634214	21.1673215633333	18.71176	21.41636715	35.6150857433333	52.8240463733333	54.8160836766667	47.77026246	34.34209508	29.29350565
Ctdsp2	up_mid	down_si	25.7326952666667	19.02802324	23.2437242766667	27.55802492	51.1369788433333	80.5627374666667	63.89650448	78.3227282533333	59.02611855	40.17432602
Ctdspl	up_mid	unchanged	2.46004484033333	2.45738052433333	2.92707475566667	4.168983517	8.87782823233333	15.7552671733333	11.4120373833333	25.7484998033333	8.710899947	9.1097523
Ctf1	down_trans	unchanged	4.71699148233333	6.429079415	4.427396533	4.155694143	3.61873310233333	2.45688728133333	2.22426974133333	2.55797092333333	2.064351261	1.725942826
Cth	down_early	up_si	149.023070066667	76.4075517533333	131.159171866667	73.1521243933333	20.2516558566667	7.45837723166667	5.60095507266667	4.26646904433333	27.55404208	44.94654545
Ctif	up_mid	unchanged	2.01325411666667	1.50095601933333	1.71356228	1.75682632266667	3.20852290066667	5.53896498966667	5.86154902966667	8.47880949766667	4.32671048	3.103672013
Ctnnal1	down_early	unchanged	105.863713233333	74.22172856	94.7252100333333	74.77090178	35.3861954566667	16.5630444866667	20.97138194	11.222736729	26.7416801	19.51512271
Ctnnbip1	up_late	unchanged	13.3217946066667	12.56234783	12.5323489066667	13.4899969533333	13.0812656166667	19.7293335033333	25.1357503833333	45.9310822133333	15.68123021	17.19512629
Ctnnbl1	down_late	unchanged	56.3070830433333	47.0922952833333	55.6827730933333	52.4880265566667	38.1345938333333	29.23511299	31.7241462533333	26.4591614233333	26.55426458	26.25824987
Ctns	up_mid	down_si	5.16376516833333	4.924348975	4.89738001033333	6.219762385	17.44378359	36.6434448366667	35.8494625266667	141.239632866667	22.47794651	14.2288127
Ctps	down_trans	unchanged	94.3054005533333	116.7878183	97.2202395966667	98.9824162866667	63.49265981	42.83058362	53.7645614833333	44.56163429	82.78838949	91.87925908
Ctsa	up_mid	unchanged	53.9219193133333	51.7865730833333	54.6813731	61.4607343666667	203.411227366667	346.1876066	289.5458846	374.717874833333	157.531094	114.1628381
Ctsb	up_mid	unchanged	33.8672536666667	49.0733911733333	41.7477437833333	57.2014266	99.5210209433333	128.169395393333	128.173586	242.142427266667	200.4467329	179.5682541
Ctsc	up_early	down_si	3.02820071866667	4.28212549666667	5.002262489	9.233392134	59.1509884133333	84.7195776866667	68.0100871533333	67.3372013233333	51.40353711	19.39240191
Ctsd	up_mid	unchanged	169.694503066667	224.0429431	166.280566233333	194.296913133333	320.135579066667	509.4029249	675.643696533333	1071.65619353333	372.2248031	434.804469
Ctsf	up_late	unchanged	12.1032673133333	9.40135314133333	6.898254057	6.68248306866667	9.48676190166667	17.0738800433333	12.9909309733333	62.4577572666667	8.838047129	8.642095822
Ctsh	up_early	down_si	0.527850213666667	1.55205675	1.2303649	1.80762774633333	16.1778840333333	57.0685441333333	62.0695355333333	242.876710593333	11.01909305	5.904989563
Ctsk	up_late	unchanged	1.34988838033333	2.99515524333333	1.680112865	1.53378718033333	1.62808063333333	1.35526085466667	2.12305608133333	3.16330545266667	3.366393729	2.762813705
Ctsl	up_early	down_si	68.3786980133333	77.82405941	86.11057298	149.114646266667	921.424616966667	1585.86617266667	1650.178234	1509.76920733333	1723.079017	997.0583475
Ctsz	up_mid	unchanged	56.0094253433333	73.0362577366667	78.9226032833333	93.89501489	234.9796703	444.485414533333	467.6346915	426.988504166667	253.1579328	173.2141668
Cttn	up_mid	unchanged	60.4278116166667	80.9642790366667	68.9545477266667	77.2653963033333	114.3077241	183.8121969	187.403993366667	267.8922847	127.1093801	107.2243044
Cttnbp2	up_trans	unchanged	0.389099984	0.706544262	0.584616	1.15902283233333	2.277601983	1.753936901	0.557729502	0.348444075333333	1.455203516	1.052360131
Cubn	up_early	down_si	0.067678638	0.605023298	1.29122189333333	8.96009127866667	298.2685802	558.863321566667	556.126685733333	313.265720966667	353.3567746	62.96910586
Cuedc1	up_mid	unchanged	2.047294057	2.55248550866667	2.22078589766667	2.016908035	2.36913492133333	6.98230542433333	4.23586915466667	10.796707464	2.249014709	2.318594787
Cul1	up_late	unchanged	86.5574594566667	101.94483278	92.02573595	100.46851061	89.2428011233333	97.0656550966667	116.715887966667	175.007654166667	114.2917396	116.5206556
Cul4a	up_trans	unchanged	23.7913385066667	27.8961355	25.78144551	31.0819311966667	37.99245156	49.04209931	46.69227757	53.04269095	49.16795918	42.27940847
Cul7	up_mid	unchanged	36.2454260366667	53.8651931933333	45.4217811366667	53.2184070733333	69.7118517	99.69535616	112.6498403	126.162054166667	45.50141343	44.04975605
Cul9	down_trans	unchanged	2.69708977833333	2.14681484533333	1.85550580733333	1.83792867333333	2.66039575566667	1.74709641966667	0.946507303666667	1.38735565533333	1.60645154	1.018687337
Cuta	up_trans	unchanged	72.30669033	65.92079417	80.1169506666667	90.5345141766667	163.680176433333	154.369103	171.4461327	106.22033898	95.99995533	76.68745254
Cwf19l1	down_late	unchanged	28.7445304233333	26.3238202233333	27.4880327833333	27.4364191833333	19.9243730466667	17.5024058	13.91631922	12.8254843133333	22.72560054	20.7264992
Cx3cl1	up_trans	unchanged	1.204552386	3.28970793266667	2.707664655	2.64862784166667	1.57053737433333	1.37870100766667	0.915989594	1.377685969	1.55291675	1.121448594
Cxadr	up_mid	down_si	10.211422411	7.607920028	8.547718445	11.5748139866667	22.28048693	38.11348788	44.7173341866667	70.82612163	29.90811789	18.57553405
Cxcl1	up_late	unchanged	1.27887821733333	3.053969069	1.51792614533333	2.729574966	1.651402935	2.031036514	3.05923741333333	7.224368458	4.689905958	4.017150604
Cxcl12	up_mid	unchanged	1.925332791	6.72143295266667	2.291553521	3.47641957366667	3.411690232	4.437265213	6.52784405233333	15.3500517966667	10.51678555	5.452317946
Cxcl14	up_early	unchanged	2.10449940066667	16.9978703766667	4.380355295	7.722812414	13.9087677766667	9.313790216	6.97648922733333	8.99297625033333	9.644650851	6.627918463
Cxcl16	up_mid	unchanged	2.615776779	1.84247111833333	1.916670242	1.98319518466667	7.18260916833333	19.7966352366667	18.97458192	25.8663714666667	12.98831131	13.14587819
Cxxc5	down_late	down_si	49.62585028	41.99133252	43.8673154533333	40.2406803333333	42.4892622466667	36.7786081733333	15.55279783	12.4174387026667	25.62293195	15.03942977
Cyb561a3	up_late	unchanged	5.36632083333333	6.34476646133333	4.79584053833333	5.516772167	7.66977834566667	10.7062213803333	8.42368863066667	15.59830192	6.660107745	5.494757767
Cyb561d1	up_mid	unchanged	1.66130530233333	2.18661124033333	1.801408061	2.25338696066667	2.744765872	4.29532495566667	3.90095881733333	5.40982414333333	3.559418963	3.131918409
Cyb561d2	up_mid	unchanged	7.87714081833333	13.4924969633333	11.0080815126667	11.7537325466667	19.0483542433333	23.2368434033333	27.9721817	24.67366009	7.837016172	7.857430914
Cyb5d2	up_late	unchanged	1.21136789666667	2.15990946666667	1.406103251	1.30753818466667	1.63477274833333	2.22713501033333	2.74465099966667	3.462856431	2.678705957	2.727234078
Cyb5r1	down_late	unchanged	109.576169	91.1653581333333	95.3672437866667	85.1101139766667	58.7528809766667	55.7182453633333	42.4963347366667	33.9667309566667	42.37250048	36.66963942
Cyb5rl	down_trans	unchanged	4.24631098766667	3.038406423	4.66428562866667	3.527075098	2.05773860733333	2.358780528	1.90303363166667	1.56408498733333	2.661772366	2.006684174
Cyba	up_trans	up_si	9.74488078566667	17.8052201166667	17.92158126	18.9061132866667	22.6533578366667	30.6777133	19.9508312633333	14.2453699833333	20.39545665	31.25113871
Cybc1	up_mid	unchanged	7.251385	10.40459	8.669402	9.459731	17.0142	22.84214	31.89298	45.92433	17.1033873	18.65958744
Cyct	down_early	unchanged	28.41051184	17.4653749566667	22.71990207	13.8819701933333	5.85252147366667	3.119139809	0.523737081666667	0.101725442333333	9.033582655	10.01358586
Cyfip2	down_mid	unchanged	5.176959603	3.457839622	4.77908739266667	4.577806844	3.977025374	2.36903817833333	2.02477966366667	1.39104588166667	3.700271891	2.720213319
Cyp1b1	up_late	unchanged	1.37020026566667	4.48293417633333	1.89964286266667	2.868227042	2.04781971	2.308249269	3.02548471266667	5.36715469666667	14.5277488	16.54655372
Cyp20a1	up_mid	unchanged	14.7733155	20.3867784933333	17.78156577	21.95324173	28.98817959	30.4855376333333	37.33184775	44.7531559333333	30.0729188	33.69683915
Cyp26a1	up_early	up_si	0.155623033333333	3.22458307233333	3.84991463233333	3.547514456	5.38458878166667	28.9826039566667	17.56708496	198.810795366667	4.088098225	22.76665494
Cyp26b1	up_early	down_si	0.267294740666667	0.537503504333333	1.03429613366667	1.925721537	5.056766675	7.823189665	4.03295725866667	1.19075779666667	7.301896899	1.717050618
Cyp27a1	up_mid	unchanged	0.477196244666667	0.571192055333333	0.740374015333333	1.081110398	3.347297316	3.61233656733333	3.102751126	9.17646025566667	5.564057893	4.272756945
Cyp2s1	up_early	down_si	3.92162930166667	7.96014935833333	8.30122217366667	12.0577152933333	30.8918964233333	47.4270979466667	20.2422962366667	25.41563863	26.33508664	11.15484132
Cyp39a1	down_late	unchanged	1.898288757	1.42280771133333	1.548079251	1.22972871333333	1.26928423333333	1.03413839566667	0.375299691333333	0.287780163	2.036689878	1.605356472
Cyp4f13	up_trans	down_si	7.54564032633333	7.38529037666667	9.06163779666667	6.56758554833333	18.1454061533333	27.22472968	13.6937658133333	15.5627257966667	14.62748104	8.054669296
Cyp4f14	up_trans	down_si	0.186089028333333	0.155514475666667	1.55817284933333	3.71664052766667	11.7653350033333	8.10387524866667	1.77141856733333	0.175757469	9.938033934	1.457727611
Cyp4f16	up_late	unchanged	8.69630426233333	9.613304763	7.63823295166667	7.96297818466667	11.3656636066667	11.9291024733333	14.13671137	21.16641065	12.3035074	8.415938285
Cyp4f17	up_mid	unchanged	3.45173692533333	4.35291901833333	3.21751259833333	3.044073175	6.938231872	10.064495618	11.026119539	20.89962068	4.515858864	4.104881537
Cyp4f41-ps	up_trans	unchanged	1.021849	1.721076	1.196193	2.729304	1.383805	3.31899	2.109946	1.090402	2.044161419	2.364522472
Cyp51	up_trans	unchanged	24.0375185466667	17.8185125066667	24.76138646	32.73989204	84.5067450666667	49.2079191666667	63.1158217566667	22.45511328	91.34282174	85.1487956
Cyren	up_mid	unchanged	2.372156	2.410331	2.146068	2.091207	4.728	6.812838	5.874926	8.554425	4.36610422	4.832210969
Cystm1	up_mid	unchanged	34.7332122533333	28.89398871	46.14008398	57.7211219266667	80.5940737133333	133.982160116667	115.628087266667	176.2176486	44.23688932	49.67149107
Cyth1	up_mid	unchanged	2.294207897	2.869868457	2.48414945966667	2.712929472	3.78734297933333	5.29557262333333	6.05747673166667	8.89195831166667	3.225251394	2.49902255
Cyth3	up_mid	unchanged	6.77747993933333	11.7161072336667	8.19318601666667	9.17243252433333	11.9170131566667	17.0494624133333	15.49894596	24.15664894	13.66044421	11.90326532
D030028A08Rik	up_trans	unchanged	1.052338	2.338766	2.200291	2.7467	2.213452	1.757237	2.491551	1.327371	1.867048706	1.681668983
D16Ertd472e	down_early	unchanged	20.28448	15.85937	16.39951	15.17935	7.632514	4.072043	4.610791	3.591292	9.422639859	8.007927692
D17H6S53E	up_mid	unchanged	2.602135	4.964788	3.372957	4.118379	9.71661	14.30471	19.53774	20.99553	5.913328108	4.300310326
D330041H03Rik	up_mid	unchanged	0.5075614	0.4360398	0.4766158	0.4898539	1.478976	1.882244	1.365896	1.428275	1.752361194	1.57160744
D430042O09Rik	up_late	unchanged	0.9846726	1.088354	1.490588	1.375022	1.848111	3.984438	1.389433	3.774221	2.919789161	1.934418862
D630023F18Rik	down_early	unchanged	4.304326	3.379963	2.20685	1.682406	1.326729	1.027337	0.6828859	0.1928835	1.588971254	2.043081627
D730003I15Rik	up_mid	unchanged	0.9203061	0.7808825	1.375538	0.4697013	1.949599	2.527717	2.839543	1.918619	2.795459871	2.338772301
Dab1	down_trans	unchanged	5.22100537933333	2.44050456766667	2.90640736666667	2.11513463	1.286181417	1.07120637433333	1.274393083	10.6314023183333	3.487703631	4.046239656
Dab2	up_early	down_si	1.13011701066667	4.46903344333333	12.4613295633333	85.4925326533333	712.568524266667	910.3237144	958.3034197	573.621377	883.2620805	448.3006423
Dact1	down_early	unchanged	5.031648036	3.62644725333333	3.82258637133333	3.05403731366667	1.74648793533333	1.26732052866667	0.747115985666667	0.920472700333333	1.649509522	2.210305179
Dact2	down_late	unchanged	10.7797783713333	8.919899803	9.94700992433333	8.72650277266667	7.91680887833333	5.79576195566667	3.58672771333333	2.66168941566667	4.402488466	4.158161508
Dad1	up_mid	unchanged	142.973460833333	165.541788	160.812729666667	187.676787766667	294.0797204	301.0181988	367.6550489	323.803632366667	212.7643654	175.6033816
Daglb	up_mid	unchanged	2.17567356133333	4.33301670566667	3.19728793033333	3.73317650333333	4.39650371566667	4.78863322066667	6.79799416333333	8.24699055133333	3.350678579	3.615812437
Dancr	down_mid	unchanged	84.07209	99.75929	95.43037	85.92298	51.23021	26.10634	20.79306	15.53103	42.90688706	35.64642003
Dap	up_mid	unchanged	9.673040354	15.2427133433333	14.2849191566667	16.3750456133333	52.2318433366667	104.36684964	77.5491791133333	168.225495766667	25.97922832	22.23019178
Dapk1	up_late	unchanged	12.80087221	10.93094528	14.7118822666667	15.7269478966667	12.0189910233333	19.7226390233333	31.21778826	78.2029084466667	15.23520079	16.32516528
Dapk2	up_early	down_si	0.548224571	0.655797188666667	0.638803816	2.37188052966667	9.066754516	4.87308532266667	4.513422298	1.37164110033333	5.569738657	2.053319879
Dapk3	up_mid	unchanged	38.1368144033333	59.43004136	48.52756288	50.20810003	60.67576428	91.3686778566667	90.5677151033333	123.211877866667	40.20783461	45.43115717
Dapp1	down_early	unchanged	11.5822246333333	8.34200495166667	7.05969144533333	4.104718549	2.89034826066667	3.23400722266667	3.45071012933333	3.60051230566667	5.075104277	4.174077856
Dars	down_late	unchanged	142.0251796	126.724092	137.817286366667	136.1720986	102.502019106667	95.6821247633333	74.4887814466667	64.0679560466667	141.6575736	134.6458986
Dazl	down_early	unchanged	5.86083649333333	11.5506206536667	4.90057853133333	5.341399397	1.692504809	0.898787923666667	0.422664724333333	0.0947417466666667	3.307996802	3.193065561
Dbf4	down_late	unchanged	162.288816233333	147.708897466667	147.042259866667	134.4989451	104.9860342	92.76496453	89.9795537633333	78.6855476733333	139.0556877	121.711031
Dbn1	down_mid	unchanged	15.6801868566667	27.2392416566667	26.04831415	29.1971901166667	8.668141561	4.22092067466667	4.45169208233333	7.227252977	6.103135015	8.754488658
Dbndd2	up_mid	unchanged	2.18225747066667	7.09973717166667	2.86609498066667	2.97294261833333	8.19697495266667	13.8833757643333	13.37744852	22.2379174966667	9.095747639	8.712849864
Dbp	down_late	unchanged	7.812999699	7.10782464266667	9.338232793	7.43936243233333	5.92633894666667	6.332891421	4.32013919733333	3.720768383	3.591320934	5.381950681
Dbr1	down_mid	unchanged	42.26172277	44.1589106033333	41.1827752	40.8187839533333	26.1795138333333	19.0364460533333	20.62772856	19.5253327833333	25.11146606	26.14473062
Dcaf1	down_late	unchanged	48.09818	51.31362	51.68538	52.54739	38.88925	50.11066	39.21476	23.93599	57.57904712	46.40879527
Dcaf10	up_mid	unchanged	4.84205325166667	6.614365104	5.810377714	5.74025047333333	7.990711031	10.6557175233333	13.93373368	19.6367970266667	9.938334415	9.652472116
Dcaf12l1	up_trans	down_si	4.36492232366667	16.7755751066667	8.27009594766667	13.9261786266667	15.1976268266667	11.72645619	7.64284368233333	2.73132561233333	13.83650772	7.269291174
Dcaf5	up_mid	unchanged	4.848260149	5.820692467	5.52595553633333	6.77725906366667	7.98411384966667	9.800605684	10.2190741146667	13.39214606	8.593219958	7.68937463
Dcaf6	up_late	unchanged	4.940011232	4.88502676633333	5.10369943033333	5.21954225633333	6.55555724066667	10.425607439	8.11026788266667	14.1318266466667	11.81029863	9.345211635
Dcakd	down_trans	unchanged	84.9562927166667	75.5571644633333	83.6435187133333	86.3979917066667	62.3184462766667	39.05647241	42.43776732	46.5498315766667	33.94623399	32.11751376
Dcbld1	up_early	down_si	11.25743804	23.14448966	21.16077023	28.7072779233333	55.3299013266667	81.6913954	101.042287063333	76.7093505033333	57.71899693	29.5188884
Dcn	up_late	unchanged	0.510780120666667	1.506467607	0.781063807333333	0.601290618	0.463746554	0.591378432	0.446264863666667	3.262917709	5.858994934	2.688547416
Dcp1b	down_late	unchanged	2.690049786	3.028634326	2.97088277666667	2.334376564	2.169668635	1.49049170833333	0.818065017666667	0.731176420333333	1.233444183	0.987437549
Dcp2	down_trans	unchanged	90.31850322	64.8715932066667	68.7154468566667	59.6164916933333	39.6018170933333	39.4651622566667	35.8168129533333	53.85335848	19.65300073	18.53497632
Dcps	down_mid	unchanged	65.2849879433333	47.12852555	62.47091227	57.5659255766667	45.06121118	31.99619808	29.37465838	27.79294186	39.35256088	38.73835876
Dctd	down_late	unchanged	22.79837384	26.8964327566667	24.1825545833333	26.9500466466667	25.26628346	17.7624958233333	15.22096598	7.20362196433333	24.24575383	21.03035508
Dctn1	up_late	unchanged	39.1553784966667	43.8883840566667	44.32246578	48.8124026533333	51.62203611	61.9964018266667	70.33078383	82.0108385833333	25.81882802	21.53934804
Dctpp1	down_mid	unchanged	458.854510133333	372.1988522	448.529885933333	428.575338133333	278.633896466667	156.135078533333	136.5684007	75.04574812	155.5880584	192.161525
Dcun1d1	up_late	unchanged	23.04950049	30.17476927	27.9144789633333	31.19329448	37.6715698033333	40.73384146	47.2126221266667	48.3385895833333	59.27034578	55.05734343
Dcun1d4	up_late	unchanged	15.97098846	14.4505565066667	13.6000277966667	13.6082728066667	11.0172154266667	13.3585720833333	13.8284624	34.17538019	13.95571119	18.95741416
Dcxr	up_mid	unchanged	22.2613534666667	28.0265648633333	22.10779621	24.3380634966667	29.4347901133333	46.31249392	96.51606914	180.627634	26.00631802	34.64382407
Dda1	up_late	unchanged	45.32424146	59.8035278266667	51.5588809166667	54.3155025733333	54.65312226	71.4421183933333	93.3363718666667	121.803648066667	38.05107503	39.20398121
Ddah1	up_mid	unchanged	22.29250966	24.0008146466667	17.25135286	18.44986076	35.0393745333333	49.8258077	74.3485567666667	63.89665504	56.14817122	63.09464834
Ddah2	up_late	unchanged	43.6093076966667	38.3710754266667	54.39024774	52.9397798366667	93.2794855966667	117.094845873333	65.22203714	115.130033366667	28.72717897	24.93984204
Ddc	down_early	unchanged	24.6932878033333	28.07496955	18.1996898733333	13.3990269033333	5.25629603066667	2.250389335	1.358784936	1.13780450666667	4.537590495	6.366519942
Ddias	up_late	unchanged	21.6355252466667	22.0136030166667	19.6833067466667	21.5988882466667	21.6548485933333	33.1958197333333	47.8929092533333	70.00213611	38.82965533	39.73307183
Ddit3	up_mid	unchanged	12.8880000126667	20.55621417	13.4418307966667	11.6521442233333	16.70022182	33.99370674	27.8691719833333	73.0174208366667	26.89093975	37.04580141
Ddit3	up_mid	unchanged	12.8880000126667	20.55621417	13.4418307966667	11.6521442233333	16.70022182	33.99370674	27.8691719833333	73.0174208366667	26.89093975	37.04580141
Ddit4	down_trans	unchanged	69.1985469166667	32.0278953333333	35.3849957333333	29.19269916	47.2529850166667	67.9963220566667	56.45261644	93.79115699	11.79196011	15.2645621
Ddit4l	up_late	unchanged	6.16895821766667	6.554956155	4.69351920433333	3.473147447	2.99170261866667	6.816452746	18.0442310966667	27.8811637433333	5.129837536	4.730431022
Ddost	up_mid	unchanged	104.93967108	116.994306966667	126.836825733333	159.883402033333	239.056139433333	323.057242166667	339.950960633333	428.124857266667	240.1132174	198.3213916
Ddrgk1	up_mid	unchanged	27.14713836	40.7888359366667	33.8602061	39.6089601333333	53.6717015233333	58.88985562	59.28237042	74.4701556833333	45.10699242	43.14894177
Ddx10	down_late	unchanged	69.1344239833333	74.7937715566667	70.0066956466667	66.6974534333333	44.22046028	35.5140070333333	34.6714483033333	23.4045744033333	63.88083533	57.6488231
Ddx11	down_late	unchanged	30.2891609766667	30.50139254	31.2254373066667	31.4565521233333	21.29486515	16.2617912733333	16.06281785	12.08591015	15.02657387	12.1942767
Ddx18	down_late	unchanged	177.458467433333	202.7537145	191.180437166667	199.221152333333	124.252701866667	89.30761372	98.5834307166667	61.4968413333333	184.9030698	177.0070189
Ddx20	down_late	unchanged	48.4810077933333	50.3525180633333	49.1090302766667	50.61290939	34.24912713	27.0489711066667	27.7355589933333	18.9046020766667	44.40604802	46.49394427
Ddx21	down_trans	unchanged	214.611849066667	250.278560666667	245.537919833333	263.598432633333	141.644800766667	95.79980824	132.402779533333	66.8434439733333	167.5122562	168.6152238
Ddx27	down_late	unchanged	105.070055146667	121.232594533333	116.5358027	109.5834948	74.4746186466667	59.43160404	63.1970975766667	40.3386643666667	65.04221607	64.28598735
Ddx4	down_late	unchanged	10.3369335813333	15.5578009633333	13.96212751	12.48685922	6.295534275	6.07616943733333	4.80706965766667	4.177596895	8.209435042	7.079568305
Ddx43	down_early	unchanged	5.85352989933333	5.64149753233333	4.48824001966667	3.79746841033333	2.84302147533333	2.467065783	1.80864987466667	2.172910816	3.837372848	3.036774529
Ddx58	down_early	down_si	18.62193527	7.25941809833333	11.3092099566667	9.76363879866667	6.25482647066667	5.444362834	2.75857412233333	3.902097882	7.548111003	3.236523774
Ddx59	down_trans	unchanged	12.6788843733333	11.17089213	10.4640646886667	9.26362387	8.88803061933333	7.999146564	6.16588653	6.99739392966667	8.443342847	7.820485233
Dedd2	down_late	unchanged	20.39014229	20.0122406233333	17.78456605	15.8516363533333	13.11890169	10.7465557383333	11.4661148133333	6.23073131533333	5.357991415	6.8985812
Def6	down_trans	unchanged	17.8934251	13.5780012966667	13.48848493	11.696329646	9.46371228566667	7.56670767833333	15.2202038766667	13.544594143	3.930783149	2.894963004
Defa43	up_trans	unchanged	0	0	0	0.3109385	1.546532	0.7396768	0.3882935	0.1656002	2.520833518	0.32059311
Degs1	up_late	unchanged	49.4926314666667	44.60767114	41.4707800133333	48.6633272466667	67.6917690233333	79.3196885633333	96.9777052333333	137.3224642	110.5035635	128.3042175
Dek	down_trans	unchanged	305.9284814	266.311664433333	291.866870366667	283.2582444	198.4630936	148.047962133333	156.8600417	139.273344333333	208.9317842	205.8233657
Denn2b	up_mid	unchanged	6.939245	5.938864	6.63764	9.078352	21.29262	64.81164	50.22235	92.50195	25.11950811	22.94001455
Dennd11	down_mid	unchanged	3.437948	2.663631	3.403578	3.111531	2.619763	1.652536	1.156174	1.072981	2.948185945	2.639019593
Dennd1a	up_mid	unchanged	3.97237079066667	4.17451086766667	4.26868284133333	5.17936228666667	6.46108979166667	10.138892194	8.36678209366667	10.5179984233333	7.846500962	6.255516307
Dennd2a	down_trans	unchanged	14.70215267	9.80931200333333	11.0922599793333	10.145548025	8.94584257166667	7.62730427266667	6.41915861366667	13.1265467033333	7.581945962	8.08689024
Dennd2c	up_mid	unchanged	16.1439495866667	15.2641016966667	12.7887080266667	12.3921214566667	18.3745236933333	38.4717599666667	46.6997017533333	69.11030323	31.35083112	23.17105272
Dennd3	down_trans	unchanged	2.98428561266667	1.64262390066667	1.98726059366667	1.658735755	2.095170099	1.54103926	0.672734328	1.85855076333333	1.573692226	2.222482027
Dennd5a	up_mid	unchanged	14.0053744333333	16.4671694533333	16.8013580066667	18.6223029333333	25.32360781	34.3348501833333	40.7709360466667	81.83128228	30.41055232	30.08082441
Depdc7	down_trans	unchanged	12.15104078	8.35291760933333	10.298215187	7.486751361	6.86429539333333	4.15322932166667	4.97545682866667	7.51461010866667	9.131079626	6.932730647
Deptor	down_late	down_si	6.987445543	3.870004053	6.24923353166667	5.32108334	5.10116592333333	4.217467026	1.28126355233333	0.852981889333333	6.175229797	2.848377435
Derl1	up_mid	unchanged	22.78905479	27.0771793366667	26.21082002	32.33550841	55.19809918	70.5631840833333	89.5448251033333	123.868461033333	57.13587507	52.24342724
Derl2	up_mid	unchanged	19.7500313333333	25.2234701566667	21.6885454733333	26.31171683	39.44214545	51.60453976	61.49266655	65.7887465366667	41.34909241	42.84020453
Derl3	up_trans	unchanged	7.928001396	9.48730968966667	11.3663815153333	8.743726941	18.0060912066667	14.33832991	17.0747488066667	9.185974093	5.542162846	3.077430786
Det1	down_trans	unchanged	9.12580566433333	8.308310323	9.02079460466667	7.973080455	5.25638645433333	5.26153544233333	4.343471464	5.155209172	5.985855833	5.246882589
Dexi	up_late	unchanged	4.36487794166667	5.15836708566667	5.35010798566667	5.70617116266667	7.55071030333333	8.26602802633333	8.86607774766667	12.0930973166667	5.485291922	3.720227264
Dffb	up_late	unchanged	9.96477186	15.27083929	9.463415438	11.9024454633333	11.7367935553333	14.36012156	20.76888739	23.3358670533333	10.4291257	10.48973068
Dgat2	up_trans	unchanged	3.84704872166667	6.36483063166667	7.21605572233333	8.689347936	9.30423954133333	6.29262809566667	4.94531724933333	2.44507305133333	6.312866019	6.243711468
Dgcr2	up_late	unchanged	21.5441529333333	24.9906559766667	24.7910107466667	25.0107045	35.3959328033333	37.83010105	42.7353217933333	50.4016415866667	27.7840714	21.17944997
Dgka	up_late	unchanged	14.0319817	16.9487072833333	16.9643605533333	19.31789066	22.0239040266667	24.84928217	25.4099886933333	43.23569396	22.74893458	18.94447974
Dgke	down_early	unchanged	9.80253179566667	7.67921779633333	7.40845195066667	6.952762414	4.02785657766667	2.92331039466667	3.84986645066667	4.33642954166667	5.777028378	6.67711454
Dgkk	up_early	unchanged	0.233462280333333	2.45093159633333	5.542829224	7.78740161133333	5.93297679766667	4.05195896266667	2.308689403	2.96534372233333	5.808607076	3.237334308
Dhdh	down_late	unchanged	4.625601112	4.441115185	3.98824595566667	3.55411669566667	4.444170116	4.535106408	1.66982892533333	0.609343269666667	3.23436208	2.133187858
Dhodh	down_late	unchanged	49.1001185633333	38.2949474666667	50.9676764366667	60.3027077	52.28228427	38.73696934	32.62684901	16.9365797033333	32.94354322	31.12716025
Dhrs11	up_mid	unchanged	3.495439351	5.743013702	4.90385592866667	4.50365866533333	8.20676691433333	10.736509874	12.85847247	11.81994281	5.438664781	4.772435659
Dhrs13	up_mid	unchanged	7.055036687	8.795006602	8.652164359	11.3213446066667	15.8828874766667	22.6415458033333	23.9457896566667	26.2348489733333	9.822710315	11.40707111
Dhrs4	down_mid	unchanged	47.5726951	36.65799751	57.7045464066667	49.33170976	31.8331855866667	22.8112972	22.73130457	14.0464552033333	25.97128864	21.74529015
Dhrs7	up_late	unchanged	12.5982889063333	12.0264431566667	14.8242386866667	18.0984513333333	17.5578138566667	13.7338829593333	6.480840523	26.9704666866667	14.82315347	10.01887882
Dhtkd1	down_late	unchanged	8.646187047	4.925268755	6.51321436566667	4.385127837	6.78264456766667	8.69778197166667	3.96253652	3.278421135	5.894366162	3.638419271
Dhx57	up_late	unchanged	9.653708876	9.31164021066667	8.490132177	8.16906708733333	9.89343038033333	14.213866	12.26391932	21.2635109233333	11.86790685	9.028780956
Dhx58	down_late	unchanged	1.485476141	1.06815503566667	1.581654793	1.256774248	0.957801819	0.93966623	0.737005453333333	0.721097257333333	0.939761439	0.86909419
Diaph3	up_mid	unchanged	11.71766728	10.4979920166667	12.6609592933333	14.7673562033333	16.76391365	26.48115102	26.0252312	34.6243724733333	26.14908759	23.21389237
Dip2a	up_mid	unchanged	2.933592777	3.73829842	3.903779128	3.96964020033333	7.473106452	12.4973135983333	11.9229535666667	21.5659203766667	8.54711167	5.707650949
Dip2b	up_late	unchanged	6.47649746433333	8.54100848666667	8.40914166833333	9.14552752466667	11.0404743566667	12.0715623766667	13.83640084	15.56314178	14.03641699	11.30188666
Dipk1a	down_mid	unchanged	5.230977	6.581018	6.847484	7.20283	5.906407	2.145721	1.118955	0.5687483	9.393326754	7.711274434
Dipk1b	down_late	unchanged	8.371407	9.332244	11.23458	11.40234	7.256606	5.109769	5.725979	3.011338	4.064238673	2.708405745
Dipk2a	down_late	unchanged	10.65159	7.172775	13.00241	12.55443	8.827374	6.089782	5.222497	5.247367	11.18051167	9.678843979
Disp1	up_late	unchanged	3.71163097066667	5.563696805	3.57268536233333	4.189299806	4.20388620933333	5.244789769	5.55352593766667	9.77011440933333	3.722693707	3.401568694
Dixdc1	down_trans	unchanged	3.60690086933333	3.140762989	2.47059146966667	2.219714264	2.71080059	1.74729886866667	1.22046960233333	7.135801966	2.683108461	2.091181919
Dkc1	down_mid	unchanged	179.156451433333	210.4217257	171.475132166667	161.2523769	138.101251033333	88.2836074133333	72.4167249866667	27.3040926133333	199.8084218	177.1752951
Dkk1	up_early	down_si	0.074445393	5.57688844533333	21.1746760366667	42.5396593633333	73.569014	62.7763727133333	60.2789975933333	21.22483621	76.06578509	35.46421509
Dkk3	up_late	unchanged	2.199106019	3.89430301633333	2.56556936533333	3.01009410666667	3.86538838233333	3.822063656	3.059055228	8.30461563033333	6.550383824	5.226099455
Dkkl1	up_early	up_si	1.921796837	3.97093627133333	3.02816869633333	4.77066639866667	19.48195764	50.6790768933333	86.19270965	81.22150176	23.63100513	44.78400799
Dleu2	up_mid	unchanged	0.8053248	1.653417	2.433317	1.554188	2.9367	4.288248	4.110028	4.451654	15.83204517	11.29209565
Dlg3	down_trans	unchanged	9.04812113633333	6.94589114866667	7.45951934966667	6.68931401066667	7.64987939666667	6.06269555766667	4.46888651666667	6.35756234066667	8.75565545	8.094892548
Dlg4	down_early	unchanged	10.3616208713333	14.0657158233333	9.774627774	8.94946952266667	4.592849591	2.717161914	2.146916638	2.717885934	4.211965269	4.762826821
Dlg5	up_late	unchanged	14.45885831	14.92309572	12.8671087933333	12.4530632866667	14.23548784	17.3536143933333	23.2965598933333	31.8520592533333	12.92382145	14.23180693
Dlgap3	down_early	unchanged	19.8442569633333	11.8791742933333	9.87885495733333	6.851508335	3.929439932	2.713593147	1.65284537166667	0.619227132333333	2.081021783	1.24902229
Dlgap4	up_late	unchanged	26.9711983233333	36.6836305966667	32.0719848533333	30.6220082466667	29.8015655333333	43.8715154433333	46.73509998	66.0030019266667	24.88927348	26.17206976
Dlk1	up_trans	unchanged	1.90512169366667	4.399086843	4.01849679466667	5.92574059066667	3.82463714366667	2.12581635233333	0.885650112666667	4.842544921	3.284298742	3.251041006
Dll1	down_trans	unchanged	2.003168004	0.527354154	0.845153155	1.249948387	1.018894324	2.02431771866667	0.997279648666667	3.59520613366667	2.081604598	1.335183011
Dlx3	up_trans	up_si	0.416242518	0.283951239333333	0.280551031	0.212837231	0.619250357	1.65934863833333	0.686140769	0.230207429333333	0.500197531	3.066676044
Dmc1	down_mid	unchanged	6.422173569	4.16435823166667	4.74174999733333	3.41552116033333	3.40483565233333	2.598779231	1.05121101333333	0.609147567666667	2.995829541	1.84458128
Dmd	down_trans	down_si	21.1952216166667	16.7442352666667	10.2745812453333	11.1928527296667	11.7623323316667	10.44578992	7.581640785	3.00025460533333	17.77413173	9.340363236
Dmgdh	up_trans	down_si	0.0879717296666667	0.145385703666667	0.503660758	0.996629952666667	1.91254399666667	1.159178813	0.223105498333333	0.033892405	1.727743369	0.398487143
Dmkn	up_trans	down_si	0.267359436666667	7.39702420566667	5.89793647033333	14.9841044633333	18.29080436	6.98148360333333	2.562436372	0.635818993333333	8.792922788	3.99609863
Dmtn	down_late	down_si	34.5500682266667	79.1911531266667	52.8902232233333	50.5650964633333	39.0821471833333	31.9801767733333	26.1197550033333	10.993096238	33.28162846	18.95078233
Dna2	down_mid	unchanged	33.2274339033333	35.92776967	32.9761803833333	30.5647306033333	23.03593102	14.4945442133333	14.29512074	8.953356747	19.21262276	21.18239232
Dnaaf3	down_late	unchanged	3.275405734	2.179927418	3.021552868	3.14534223066667	3.14098181133333	2.11900411666667	1.46359368433333	0.934256332	2.329383267	1.918162042
Dnaaf4	down_mid	unchanged	2.46004	2.295211	1.635779	1.652056	1.276158	1.017274	0.763826	0.9070823	1.588508967	1.348130699
Dnah1	up_trans	unchanged	0.768174654333333	0.831310599	0.638820282333333	0.722945547333333	1.539983272	1.41265273766667	0.425917373	0.335140878666667	1.662411313	0.889910108
Dnah2	up_trans	down_si	0.889995990333333	2.747230462	3.33265405733333	3.37507804066667	1.976675739	0.990310461333333	0.398998534333333	0.291001004666667	1.32426787	0.555240997
Dnaja4	up_mid	unchanged	1.22151662466667	2.94136786033333	2.02776096566667	2.08459989733333	2.802484558	2.764381668	3.681316102	6.425282233	3.1781987	2.877456826
Dnajb11	up_mid	unchanged	52.6913754066667	76.10280999	76.8623776533333	101.520010953333	144.196726866667	139.26519251	277.772453233333	278.1353295	138.7759403	132.9048573
Dnajb14	up_late	unchanged	2.405760043	2.52844208233333	1.89945123733333	1.817644204	2.802537345	4.18382392166667	3.17076919133333	4.86110173966667	3.960048215	2.647649138
Dnajb3	up_late	unchanged	1.383929895	1.82878323566667	1.02397421066667	1.64182648833333	0.896808733666667	1.31468454466667	1.37248628366667	2.97535859866667	0.611113824	0.887182861
Dnajb5	down_trans	unchanged	9.796091236	8.99798448033333	6.88151921533333	5.71293602866667	4.57260599266667	3.43035508066667	6.354400534	8.79886579933333	3.326074152	3.541732614
Dnajb9	up_late	unchanged	19.1067716433333	15.1174375566667	16.89328714	19.58098502	21.3530004966667	23.08145941	24.4784358466667	39.61250496	44.56256601	34.33182588
Dnajc1	up_mid	unchanged	4.21595396133333	8.11856815233333	5.143712244	8.00007587933333	10.3769946503333	19.9766374733333	22.5491871	38.11960385	18.27189282	16.54000819
Dnajc10	up_mid	unchanged	30.8116242333333	41.31507978	38.2241194433333	54.1405930333333	106.611901133333	129.841119166667	142.724312933333	239.777047733333	192.3836394	159.2630561
Dnajc14	up_mid	unchanged	17.4530175833333	22.88450743	20.39414693	22.6965823733333	26.7852016033333	37.4612920833333	37.0791403666667	50.3442265966667	35.18633428	28.36267914
Dnajc15	down_late	unchanged	11.8300582553333	9.37728363233333	8.51679496033333	10.6791561926667	11.016760226	7.28940264133333	7.975449438	5.54625069633333	23.98309447	22.79438091
Dnajc16	up_late	unchanged	3.522484797	4.610112901	3.64673826766667	3.91900132133333	4.85353085733333	5.94115301133333	6.74069585133333	11.06155629	3.424103488	3.161081775
Dnajc18	up_late	unchanged	7.210462828	10.5046049133333	6.27981805566667	8.08794218866667	7.99749414133333	10.2095296756667	12.97669411	16.2455646366667	13.15838782	11.72014575
Dnajc2	down_late	unchanged	134.955598066667	133.5793478	139.1887948	133.176086466667	100.072916506667	85.0595648233333	88.72651192	54.9317805933333	133.2103572	139.6276599
Dnajc21	down_late	unchanged	110.820901566667	151.089115666667	140.3176128	120.049852633333	69.6307956733333	55.7874084033333	49.0082304766667	36.1874368366667	68.9881684	57.98772908
Dnajc22	up_trans	down_si	4.53424043333333	5.533361375	5.749074344	6.19965086033333	17.6631445366667	30.0981086226667	11.8302605733333	8.43276690233333	13.44958681	5.543532664
Dnajc25	up_mid	unchanged	4.330987653	6.65179056966667	7.307207552	8.00022804233333	11.8730260533333	14.7548424433333	21.3703693	22.1419139966667	18.9473064	17.77293794
Dnajc3	up_early	unchanged	9.447147555	13.91922177	15.1692302233333	22.3116625833333	40.96207332	52.3579033966667	85.8523522	94.6616086733333	52.3133981	44.26833306
Dnajc5	up_late	unchanged	30.3749577033333	36.3517570033333	29.5762460166667	33.8153460466667	38.28888646	48.6267540133333	55.9579647033333	63.8518157433333	39.78635528	36.58141326
Dnajc6	down_mid	down_si	7.09217894666667	9.07821075966667	9.12564187133333	7.371658913	3.84180526366667	1.49035217566667	0.621945928666667	0.247262201333333	3.728735084	1.39673175
Dnal1	up_late	unchanged	3.234711285	5.15099952233333	4.214616026	3.76704974333333	3.11035279466667	3.68705338233333	4.31640034133333	9.155954324	4.755158774	4.601483898
Dnase1l1	up_mid	unchanged	1.438175855	1.63640163733333	1.534520343	2.43892970633333	3.39818997666667	3.83260813866667	5.00633268766667	5.39732714766667	2.862407818	3.462418325
Dnd1	down_late	unchanged	13.28149031	12.4714266733333	12.1096476366667	9.88570797033333	8.46187963633333	6.65420767966667	3.60354914966667	2.21649791366667	3.163568795	1.837965289
Dnm2	up_mid	unchanged	28.9066669033333	35.43529377	29.7188303333333	34.8795303666667	55.0424789766667	70.1172494933333	78.09676683	106.967345426667	46.29596047	42.03405534
Dnm3os	up_late	unchanged	0.3925065	1.044795	0.5948203	0.7770201	0.646486	0.5508395	1.266917	1.093304	1.963428878	2.128255545
Dnmt3a	up_trans	down_si	32.3970484433333	169.5733946	233.778504466667	214.1673916	93.80131334	58.29560409	38.3820106833333	15.3802287666667	45.82315535	20.20176066
Dnmt3b	up_trans	unchanged	115.080741133333	238.957676466667	365.085745333333	500.477989266667	314.446367766667	176.7279103	216.5602809	47.4492462366667	237.5754778	195.3862549
Dnpep	up_mid	unchanged	49.4784011566667	51.2188763133333	57.3668605533333	70.8664308866667	118.503420233333	129.157104666667	135.428593833333	106.871169653333	111.9186171	93.65280695
Dnph1	down_mid	unchanged	62.16053656	60.8785039366667	54.3299343433333	46.7718677466667	43.05940922	27.4515354866667	23.9366358033333	12.55449454	29.47797906	28.73700005
Dnttip2	down_late	unchanged	116.721847966667	136.521139733333	117.026244566667	115.3243739	74.6922783166667	68.0725700066667	72.9856565266667	53.7623096333333	121.1747005	121.8723529
Dock11	down_late	down_si	5.58288953833333	4.33992415433333	6.82412756833333	6.236601695	8.13020755966667	4.57565447233333	2.59618411033333	1.60462355166667	11.60845597	6.540155209
Dock3	down_trans	unchanged	2.25004803033333	2.35945378333333	3.758610375	2.68266299666667	1.276065485	0.601582478333333	1.236301451	0.0236831203333333	1.599470288	1.291949936
Dock4	down_mid	unchanged	1.88813617733333	1.80155797366667	1.460108814	1.31421278866667	1.18465176966667	0.713057951	0.669304167333333	0.856545186333333	1.707831379	1.562655831
Dock6	down_trans	unchanged	91.0067789733333	66.58161554	75.03387373	57.1014719933333	45.1516385466667	50.3040744433333	39.13240237	38.7684043233333	20.63311681	14.58455843
Dock7	up_late	unchanged	17.9468759233333	14.6550100933333	18.1462622766667	21.03406866	28.3805525233333	36.6227698066667	32.8711757933333	46.4249821833333	44.41598082	34.90959458
Dok2	up_trans	down_si	11.2541030196667	20.83842412	23.14384758	31.96793539	89.66924265	120.949560503333	156.746896933333	20.6824664433333	71.93347013	30.59575549
Dok4	up_mid	unchanged	3.63072653966667	6.05363353066667	3.96121195866667	5.10500996533333	6.09879244666667	7.266107052	9.80935599433333	9.381512008	6.721481211	5.790457195
Dolk	up_mid	unchanged	4.38518633366667	6.21934975033333	5.039299278	6.44959897166667	8.91105080633333	12.85914225	19.7373776433333	19.8839583933333	7.654535883	7.588253432
Dop1a	up_mid	unchanged	5.515473	8.531363	6.752917	8.787337	12.5905	14.48699	17.55456	20.81921	19.17958406	12.82226773
Dop1b	down_trans	unchanged	10.98319	7.100896	7.439138	5.651897	7.094666	6.410721	3.894721	5.650448	4.43136898	4.134300907
Dpagt1	up_mid	unchanged	9.534886957	10.292468091	11.9953431	15.90274976	33.3679214566667	47.7927942766667	57.6212125633333	46.40346202	37.15945017	28.61940941
Dpf1	down_early	unchanged	12.3198452166667	17.2025743733333	12.0724658266667	13.2062510333333	5.34770170733333	3.77127005933333	4.40422966366667	5.199302832	3.678341849	3.241706499
Dpm1	up_late	unchanged	23.1542386666667	19.65652327	27.25566574	34.40228135	30.8010448833333	45.7693934833333	49.4198185166667	80.94802701	34.21613252	45.97749809
Dpm3	up_trans	unchanged	142.386498966667	100.33181743	153.844881466667	160.441846566667	226.4973866	286.609039166667	273.499987433333	297.535261766667	93.32328404	92.07835099
Dpp4	up_late	down_si	1.19105797433333	1.11555205866667	0.544228228	1.35140859633333	11.8019296126667	18.5428014566667	22.13117806	23.0703523866667	20.38469169	10.3444442
Dpp8	up_late	unchanged	13.5179847633333	15.1461888466667	14.5701414066667	14.1150734033333	16.6584015533333	24.0277927566667	21.9487933733333	35.2232490866667	24.92213546	21.48193065
Dppa2	down_trans	unchanged	103.464447023333	125.430545733333	118.827190233333	123.097301033333	89.1981911966667	48.08258987	52.6132339	14.8219905333333	74.45506672	58.35691644
Dppa3	down_mid	unchanged	109.894788666667	114.133329776667	139.990872433333	117.10521105	60.2421079066667	32.8111550966667	10.7791125166667	2.24436130466667	39.10155469	35.53482358
Dppa4	down_mid	unchanged	141.552770266667	117.732172166667	127.893190533333	113.8643109	77.1641874633333	43.4360380266667	38.74340691	12.2779847633333	79.3736993	57.59763269
Dppa5a	down_late	unchanged	6162.95542333333	5986.90434233333	5928.304723	5462.67292633333	5450.895618	5498.66049033333	4598.70821133333	1957.879241	9327.332543	8687.681335
Dpy19l4	up_late	unchanged	6.52377146866667	8.33516895633333	6.53312512366667	7.51356678033333	8.27822303966667	10.199268346	9.98920954666667	17.6020151533333	11.27773154	10.16846827
Dpy30	down_early	unchanged	466.737939166667	311.450282266667	355.201279633333	289.343620833333	212.2700504	141.1667513	138.9926336	84.5153393133333	246.8484543	276.801399
Dpysl3	down_early	unchanged	20.41451931	24.64177105	15.3549454033333	12.2468333366667	6.001022345	3.26104901266667	3.31589229633333	3.723785436	8.02150041	7.879706365
Dpysl5	down_mid	up_si	3.671339427	2.95366623833333	4.55252749766667	3.831172728	2.39659858533333	1.24026789833333	0.709685866	0.484447629333333	1.481755865	3.349409316
Dram1	up_early	down_si	0.324812878	0.814682142666667	2.53154274166667	5.976583755	29.4152160333333	46.4260967933333	63.42271794	73.06304209	37.0643706	20.70800994
Dram2	up_mid	unchanged	9.115690446	8.81350785566667	6.66177259933333	7.70281539966667	30.8209375933333	56.8365204033333	39.0879575466667	65.37293542	44.40023696	34.82668038
Drc1	up_trans	unchanged	1.06588087366667	1.040994827	3.20776264533333	3.182535943	2.40004843966667	0.611573280666667	0.165628126666667	0.284565739	1.262502027	1.040089569
Drc3	down_late	unchanged	1.421158	1.726833	1.551499	0.9256753	1.411364	1.247109	0.3786673	0.6160636	1.517752111	1.215831532
Drp2	up_mid	up_si	0.362060820333333	0.351463125333333	0.469749988333333	0.594601210666667	0.500852845333333	2.203372163	3.937597042	26.03843142	0.962517625	2.71105834
Dsc2	up_early	unchanged	0.433145814333333	1.38263215666667	1.75751574166667	2.73993108266667	4.96550199333333	4.69750664933333	5.38829127833333	2.63073697466667	5.503289776	7.720676983
Dse	up_mid	unchanged	22.4569781433333	22.5293202666667	20.9209135133333	22.4193754466667	32.34883907	60.80365694	62.7986767533333	55.4657738066667	49.86941675	46.20844964
Dsel	up_trans	down_si	2.66660748366667	3.083202115	3.619734503	3.96635100733333	5.37486057466667	6.65741656533333	5.293527929	5.016952064	6.091959343	3.822256997
Dsg2	up_early	unchanged	6.46315649233333	6.21491960366667	10.234014947	16.5511653633333	21.8177041633333	26.9777780766667	22.4862559133333	18.2410762	28.03103965	19.80671296
Dsp	up_early	unchanged	1.23504681333333	2.70389367166667	2.68032930066667	3.878557263	6.413624885	10.702635352	11.7604715866667	17.5686543833333	6.935833356	8.34799073
Dtd1	down_late	unchanged	29.85455613	22.32344421	34.7443410433333	33.74714325	29.7828070866667	20.27318915	16.6925118866667	9.55003497533333	24.81635143	20.82882817
Dtd2	down_late	unchanged	17.30026031	14.5076604733333	15.5538225333333	12.8717617666667	11.1345337613333	8.927921219	7.34866631	8.11102728533333	5.817101228	6.133051771
Dtnbp1	up_mid	unchanged	9.714547803	12.1105009033333	11.8533811233333	12.3619014266667	21.9698316	23.4029706133333	24.9897701933333	34.3480322866667	18.16387517	15.28991356
Dtx1	down_mid	unchanged	7.98593977166667	5.326332305	9.23455938666667	8.770215069	5.49713138433333	3.021272576	1.20350433966667	0.406126213666667	2.939496672	3.192629748
Dtx4	up_trans	unchanged	0.879784564333333	0.55443972	0.888897092	0.625024244666667	1.069463426	1.91955707966667	2.0485742	0.768333605333333	1.931495004	1.180703422
Dtymk	down_trans	unchanged	351.141557766667	297.8072282	350.218207333333	312.722320233333	220.0908871	167.987673133333	175.979958166667	145.787007033333	155.7111249	167.7435016
Dubr	up_late	unchanged	1.021939	1.321709	1.00724	1.165547	1.705646	1.666087	2.362847	3.554504	2.257277403	1.91599036
Dus4l	down_late	unchanged	14.7798990466667	15.95287921	20.6103186366667	13.83144159	9.10869088833333	7.644566166	4.98309118266667	5.35786410333333	13.85625605	15.54169391
Dusp10	up_early	unchanged	0.659738185	2.17694886533333	1.615775822	2.891993394	5.20238021633333	7.97557875966667	6.92635231	13.03325421	6.521110818	4.078485184
Dusp12	up_trans	unchanged	42.3875430733333	67.9246682733333	63.4797346733333	82.65276193	88.22427625	76.53430321	71.26834252	38.3286756866667	89.57593572	74.16524966
Dusp14	down_trans	unchanged	5.54210465266667	5.23322897333333	4.71155124033333	4.74329931933333	3.58088768566667	2.28447087833333	2.687268977	3.61510208133333	3.235384382	4.022213214
Dusp16	up_mid	unchanged	8.286674788	5.76628326166667	5.29283719033333	5.287154516	8.21751470366667	18.44149746	17.30006976	33.1317222333333	13.87364937	17.85552455
Dusp18	up_early	unchanged	2.09781405466667	3.376403568	2.97763573933333	4.26356055633333	6.322093123	7.279527734	6.578258308	9.29717922	7.106351909	5.505035017
Dusp19	up_trans	unchanged	4.70339234166667	4.962219861	5.48903202666667	4.814160003	6.295398234	9.64175530933333	8.515226279	9.70004255333333	7.524483222	7.099611106
Dusp22	up_trans	unchanged	5.305176074	4.55648705433333	5.43458038166667	5.62852537166667	8.59677019566667	10.8984889153333	10.96916871	9.51291335566667	9.273951941	9.58734511
Dusp23	up_trans	unchanged	0.324861210333333	0.425907768	0.571083610666667	0.658797099333333	1.13041767266667	1.14212433766667	1.08171358633333	0.947826737333333	0.987330204	1.165165591
Dusp3	up_early	unchanged	5.56615720633333	4.424342282	7.59197412733333	12.63240457	15.11171615	23.0471610633333	33.43708757	35.6090233966667	18.41292794	21.68602386
Dusp4	up_early	down_si	11.1492920066667	29.5472622866667	54.4279736566667	67.78856648	53.3078144566667	34.53776199	30.76471835	25.11417392	25.93133016	13.04077459
Dusp5	down_trans	unchanged	10.8685736513333	9.97220033366667	8.42631079566667	9.024053573	8.41777036	9.41513018033333	5.418832898	8.04670517566667	8.709395853	8.206513565
Dusp6	down_early	unchanged	38.76903201	25.92227766	24.5645042766667	18.8579998666667	5.88988280966667	3.54831154166667	3.042350557	11.9638703373333	5.399155337	4.405290483
Dusp8	up_mid	up_si	0.294409625333333	0.537535147666667	0.263655217333333	0.391899877	1.20497739133333	6.51219280133333	5.99340596666667	24.8788509433333	1.243136611	2.911054537
Dusp9	up_early	up_si	32.1291815666667	51.25988612	74.85035324	72.15982464	83.0953767133333	125.787445633333	188.0984946	223.156266766667	97.39478323	223.7915761
Dvl3	up_mid	unchanged	13.4233707466667	20.8305026266667	15.5333991433333	18.11196895	22.8146895033333	28.2728601733333	38.3022875733333	47.8244985566667	15.39795718	14.08778661
Dym	up_late	unchanged	16.96897908	13.11778961	18.4369586366667	20.2032456433333	24.07196158	28.2927616133333	26.7833326966667	34.9443011933333	25.73434809	21.23114519
Dync1h1	up_late	unchanged	47.2565306	46.2303173733333	49.13236525	53.6230948966667	58.84468206	74.8060839366667	78.1019735333333	95.08362936	62.84911082	53.66581828
Dynlt1a	up_late	unchanged	7.13598223933333	5.360671359	6.62422623066667	5.91550841933333	8.91887059166667	13.507260531	8.910920732	14.28076072	9.557133895	10.71897481
Dynlt3	up_mid	unchanged	9.36909261333333	15.9438399876667	12.0022080733333	11.121647559	16.5074423166667	27.2078708233333	24.8213078233333	34.1494176166667	29.39327214	30.91048888
Dyrk1b	up_late	unchanged	3.992685898	4.11620461366667	3.79578628766667	3.57107437033333	4.07157077266667	6.60689364833333	5.03058456366667	9.120952248	2.155203031	1.488173662
Dyrk2	up_mid	unchanged	5.02813429533333	5.570494832	6.60075919266667	7.648915428	10.4447756896667	16.49526067	13.28856941	17.9818243166667	12.68196472	9.090537353
Dyrk3	down_early	unchanged	33.6872874666667	25.0239734233333	25.4090012366667	23.6863150633333	12.76047253	9.07057825733333	9.18135525666667	5.42979862033333	10.72434514	12.03664841
Dysf	down_late	unchanged	2.933610833	2.907384241	3.35316626333333	2.773657009	2.81984752533333	2.402614226	2.61325727933333	1.282680812	2.718254005	3.656848425
Dzip1	up_late	unchanged	9.30181461133333	9.23723968866667	8.32149030533333	7.892092693	8.414084495	11.5714706693333	12.7064160533333	24.81647694	7.245048378	5.671941491
E130006D01Rik	up_early	unchanged	0.0541551	0.6524251	1.166205	1.864868	2.20002	1.132106	0.5239718	2.996244	1.737846565	1.855543934
E130102H24Rik	down_mid	unchanged	5.671534	6.086753	6.431774	4.935644	3.844575	2.774379	1.30823	1.438278	2.96463817	2.129767805
E130308A19Rik	down_trans	unchanged	5.944952	6.581543	5.880789	6.669103	3.8214	3.210258	2.649843	3.233072	6.442290305	5.248226691
E130311K13Rik	up_mid	unchanged	1.556594	2.217337	1.649432	1.516959	2.477539	3.703815	3.184639	4.874723	3.807461718	3.318140489
E2f1	down_trans	unchanged	21.7134095733333	13.8373428066667	16.6723461566667	14.0374533333333	12.8548332033333	11.764000203	9.29932101	14.9564491333333	6.704521423	6.171918138
E2f2	down_mid	unchanged	9.23458434233333	8.623172563	9.990027939	9.68594822933333	4.711694422	2.08845475366667	1.31164893133333	0.805659358333333	2.080723786	2.164386005
E2f4	down_late	unchanged	127.9575395	167.995718	145.402350733333	142.675476666667	95.01052149	69.1769528333333	76.26266521	61.3777256433333	50.05202539	43.99365778
E2f6	up_late	unchanged	14.3569676766667	30.56396679	28.4893075633333	31.17333573	28.61614657	35.0248264233333	39.9917979166667	43.5710112866667	35.3941232	31.25411554
E2f8	down_late	down_si	27.03796347	16.4700987466667	22.7153857866667	22.1762626733333	21.4481448733333	16.57891851	15.8544591033333	8.73803611266667	20.54421787	13.50203157
E330020D12Rik	down_trans	unchanged	1.624304	0.8080412	0.9397075	0.7601652	0.8359917	0.5913824	0.392177	0.1861838	2.114842178	1.586295976
E430024I08Rik	up_trans	unchanged	9.59979	29.80282	20.20376	12.97982	8.095712	10.46262	7.22057	9.473987	11.49498983	11.58982215
Ears2	down_late	unchanged	16.4482048766667	16.6519644	14.3034861133333	13.5711605566667	12.8108213233333	10.57762176	8.461178465	7.467408638	7.191891678	6.500707986
Ebag9	up_late	unchanged	7.23742882366667	8.771208674	7.14545445266667	7.236898417	10.4953586306667	12.16876045	11.9528550633333	14.9246590666667	13.11340055	12.40287761
Ebf4	up_trans	unchanged	0.230089532	0.229859253333333	0.459707075666667	0.473000810333333	1.03916168866667	1.76075945566667	0.429403235	1.103610507	1.237867692	1.28457649
Ebna1bp2	down_late	unchanged	165.748594733333	211.2202562	183.762732566667	192.776045766667	139.550374566667	108.71303433	119.333915266667	73.9441379966667	157.853716	171.0017316
Ebp	up_trans	unchanged	28.38715959	30.00909176	27.7018798066667	33.88260351	81.9377821166667	59.8283695033333	65.3009277566667	48.74224256	48.41970555	41.9106295
Ece1	down_trans	unchanged	18.1775260733333	20.2474482166667	34.2529047833333	16.38243448	9.22354722333333	6.30947908933333	19.7954194113333	4.39664657	6.111637081	7.03508172
Ece2	down_mid	unchanged	2.118292708	2.57249561566667	2.79518930333333	2.858295657	2.01402763933333	0.871842246666667	0.564625657666667	0.484419832333333	1.970077987	1.626644464
Echdc2	up_trans	down_si	43.84092114	28.9369525533333	49.7065237366667	72.9516578933333	173.096311233333	247.661995066667	181.309789266667	76.32410793	157.2467615	102.6517432
Eci2	up_late	unchanged	24.9754803433333	21.80518823	22.6218753033333	22.52059582	36.87454528	45.62207977	49.2172476966667	52.4750405733333	52.85083766	40.64018613
Ecpas	up_early	unchanged	9.653654	15.32629	16.57097	21.9702	26.61698	31.54679	29.37945	26.38426	46.10410643	37.33637205
Ecsit	down_late	unchanged	41.92298164	37.4048549433333	47.33747767	42.52171036	27.8182401566667	21.23617209	22.3658564566667	14.9895698966667	20.45363208	18.37443768
Ect2	down_mid	unchanged	133.091732233333	108.300111266667	102.213041206667	92.9827651866667	76.4984504266667	57.7815872466667	42.77330386	39.23372784	102.5233411	75.25619608
Eda	up_mid	down_si	0.744421167666667	0.490184076333333	0.905795956333333	1.21289424933333	3.80427530933333	5.28890172866667	4.918462913	6.59896213966667	3.857553423	1.939941272
Eda2r	up_late	unchanged	25.41865295	21.0867419066667	21.9649177	23.2237590433333	24.5824528133333	33.20359574	52.4675145566667	87.8017814766667	42.37295011	42.13524661
Edem1	up_mid	unchanged	12.4186460566667	17.41357948	16.77465834	22.8686914333333	33.1474739766667	45.10314987	48.74110436	78.1751135566667	40.2964493	33.98643029
Edem2	up_late	unchanged	14.2621281266667	16.24326129	16.22668605	17.9701214866667	30.6274590566667	35.3964602933333	28.3009426	44.3880242533333	24.82483147	19.94469938
Eea1	up_mid	unchanged	4.30068571933333	6.19235127133333	5.16433910866667	5.804234452	10.458037639	15.8497326666667	18.5680805566667	16.7466431166667	13.76918909	9.624011062
Eed	down_early	unchanged	338.774749933333	329.4084835	303.962898066667	264.2121077	166.5831311	122.3445384	123.476139333333	107.706389256667	222.7418819	196.4591306
Eef2k	up_trans	unchanged	19.60517437	32.6308633666667	51.47715456	42.3689764	21.2501093566667	12.615512959	8.88295388233333	8.293214577	10.46532279	9.06794654
Eepd1	up_early	unchanged	0.85941523	0.936317636666667	1.34194460066667	1.939251465	3.49296750266667	2.62227707433333	4.99944275233333	5.59953303433333	2.668371446	1.552228416
Efcab10	down_late	unchanged	2.98758575966667	1.598281538	1.67984574466667	1.09809986133333	2.16638039633333	1.38902166366667	0.128529551	0.0912490636666667	2.85457877	1.584206782
Efcab14	up_late	unchanged	13.96416044	16.4176232433333	15.38452198	17.3515140266667	15.8158021333333	20.296729	22.9051000466667	34.87675559	22.13640923	18.48023492
Efcab2	down_trans	unchanged	2.30112700433333	3.00798831366667	3.20451040766667	2.79742460466667	0.846181894333333	1.03070242566667	0.990279629333333	2.04149076466667	2.12289857	2.38947538
Efemp2	up_mid	unchanged	12.1702992356667	32.0712778166667	16.3383846366667	20.7260983266667	27.9797707933333	58.3520086566667	58.98336866	101.043357803333	30.65683174	24.97746506
Efhc1	down_trans	unchanged	1.10300614066667	0.530672174333333	1.13895035933333	1.037130042	2.42658258966667	1.13527840133333	0.250225069666667	1.049596495	2.005404099	1.17571182
Efhc2	down_mid	unchanged	1.51916211866667	1.29443129266667	1.29125841	1.09124031233333	0.930757824666667	0.692845343333333	0.523952521	0.548414162333333	1.618407851	1.660780135
Efhd2	up_early	unchanged	9.014330906	17.12820713	20.1850384633333	24.9161811333333	47.3480811966667	68.6018991866667	53.9130539066667	44.9082497966667	34.46218798	36.24837834
Efna1	up_mid	unchanged	2.101516697	2.35554412866667	1.95696732	2.42911067266667	4.00382947433333	7.87447060066667	4.96890901633333	23.1449763066667	2.771409462	3.182541911
Efna3	up_early	unchanged	6.540587595	30.6081962166667	34.5351461966667	35.6600402933333	47.1264267766667	50.9416924066667	68.18450209	34.8934185566667	36.01547289	27.44849814
Efna4	up_early	unchanged	15.6019272	55.43279279	57.36585891	62.8840930233333	73.0888227533333	78.8662153833333	94.6650327033333	61.7110189233333	52.71145656	42.50055768
Efnb1	up_early	unchanged	2.104747552	4.012950509	2.66686509266667	5.050809493	8.59345474333333	9.42508642533333	10.053364195	8.32153302866667	5.667099519	6.800185554
Efnb2	up_late	unchanged	4.307455471	11.7911945886667	22.0842023633333	20.7576540266667	7.71350099033333	6.71516342066667	11.63788871	23.83304668	9.478933383	10.72377209
Efr3b	up_trans	down_si	2.35841395366667	3.35309124666667	3.87997313	4.49013063866667	5.13769492233333	5.07940101666667	6.46372661666667	4.09244239266667	5.738573408	3.73526959
Efs	down_early	up_si	15.6464903766667	18.6459436433333	13.43101238	10.6490052993333	6.35638450833333	4.227633161	2.15629490766667	1.41494714766667	2.63305736	4.95314422
Eftud2	down_late	unchanged	189.8198844	206.4942271	198.399893933333	196.498442766667	141.126347466667	99.4296991233333	110.981388533333	76.9981160366667	116.3029637	109.5440054
Egfl7	up_trans	unchanged	37.4356099433333	31.1535544666667	61.7411355866667	74.3332017733333	82.42466801	96.75550618	75.9809249633333	55.5345533033333	50.19033663	42.91541652
Egflam	up_early	down_si	0.0439925926666667	0.757484472	0.419138576666667	1.54076219766667	5.87522406066667	17.9951939033333	15.0089969566667	24.1658362366667	7.224323972	2.657735649
Egfr	up_late	unchanged	0.896732567	2.70141314833333	1.17954208833333	1.290616664	1.21864806766667	1.64254206033333	2.09914908033333	3.20502899166667	2.910557325	4.382006308
Egln1	up_mid	unchanged	9.12283753366667	8.12857296966667	9.97415979466667	12.5304534966667	25.0666539733333	70.31031296	32.29473272	71.6561462733333	15.73396505	14.76714812
Egln3	down_trans	unchanged	17.589719799	4.532337525	8.101548776	6.770061729	7.578475127	18.624245715	7.06775157966667	94.04406262	5.068027208	5.591801153
Egr1	up_late	unchanged	63.06365227	44.7292595433333	46.7161947166667	53.6322632566667	97.7860382233333	152.15074051	63.9163158133333	302.052955866667	48.34380705	13.13715084
Egr2	up_trans	unchanged	2.43935299166667	1.69312975466667	1.652804379	2.107967014	5.93007267533333	10.851988754	1.67005649133333	7.03701706133333	3.800000101	1.370274699
Egr3	up_mid	unchanged	0.253755740666667	0.763603638666667	0.577970032333333	0.425658922333333	0.879995079333333	1.591807347	0.841803938666667	4.08713878333333	1.247614597	0.57346628
Ehbp1	up_late	unchanged	6.10066045333333	7.19241867833333	6.982569288	7.449517043	6.03849169	7.86032280233333	7.125241365	17.7494803633333	9.635095416	8.870950116
Ehbp1l1	up_late	unchanged	4.57144285266667	8.16388243066667	5.438153606	6.54071352533333	7.75719880333333	10.4565800843333	8.62974079666667	11.98471481	5.471635976	3.913311703
Ehd1	up_mid	unchanged	78.47007714	131.971258733333	113.226235033333	113.413601033333	151.458894633333	206.517161133333	229.9767927	230.3340868	92.41295073	105.9054485
Ehd2	up_late	unchanged	3.35985603766667	10.3927127123333	5.04993257633333	6.19941163833333	3.063038892	3.86948254733333	4.62403822233333	7.96354680033333	4.293416177	4.838483082
Ehd4	up_mid	unchanged	15.36526212	17.73937477	15.3167322166667	15.55427251	21.0682161133333	32.0679065433333	58.57679855	62.89157406	19.43438913	19.04194196
Ehhadh	up_mid	unchanged	1.44486457633333	1.34187126033333	1.76767357066667	1.63855467533333	2.934477503	4.18033867266667	4.167748887	7.780497592	3.292966216	3.305135826
Ehmt2	up_trans	unchanged	108.497474266667	84.2103710766667	120.902190766667	130.210141366667	163.500286033333	243.524347833333	200.070989866667	146.3396052	90.2775374	71.99323733
Ei24	up_late	unchanged	67.89804991	51.5294813833333	42.4286326966667	43.39635919	47.17695174	63.98320488	105.327624273333	149.7160951	55.12377154	57.02605249
Eid1	up_mid	unchanged	16.4675416566667	18.3185169366667	17.4096109466667	17.2878334133333	18.0799143666667	33.05696427	38.27442444	52.0481785266667	23.75615697	25.66978174
Eif1ax	down_mid	unchanged	194.824677066667	140.589075766667	169.031831666667	135.689743466667	110.518889946667	81.33328586	79.24627175	53.5895935	35.25742562	36.43879369
Eif1b	up_late	unchanged	35.8031214766667	44.35535742	39.1040378933333	46.7140070733333	57.6050549533333	62.2728475433333	73.93194176	75.62644179	42.03062739	42.93486567
Eif2ak3	up_late	unchanged	10.9393402533333	11.70858431	12.1035699866667	13.54109136	16.5507290433333	20.82836582	25.30192449	39.8104065233333	19.81974949	14.68292852
Eif2b3	down_late	unchanged	46.6458841866667	47.6038014066667	49.11010287	50.6198522266667	36.30118303	25.68323547	27.4639447233333	20.3000894766667	54.47995757	67.84641502
Eif2s2	down_late	unchanged	454.283727266667	526.088603233333	601.538108133333	636.8531209	657.307219333333	626.923935633333	431.123429733333	212.646589566667	1099.767773	797.4268995
Eif3e	down_late	unchanged	394.216965233333	363.2584025	391.806393133333	412.1308978	317.2183905	266.2701777	243.388022333333	184.438630266667	506.7216009	554.6095786
Eif3k	down_late	unchanged	690.650376766667	570.2124518	690.539496733333	681.636125233333	634.483887766667	550.394261133333	506.028292133333	339.284405133333	739.3344915	757.8949621
Eif3l	down_late	unchanged	357.8544191	338.637697366667	320.083204266667	333.865489666667	294.7421901	239.852171933333	260.580888133333	170.6829252	276.2577321	281.0926574
Eif4e3	up_trans	unchanged	0.693683979333333	1.031061205	0.777361718	0.922280329	1.113577953	1.49036409166667	0.777586622666667	0.534911580333333	1.519691396	1.733163885
Eif4ebp1	down_trans	unchanged	169.975813333333	108.7464386	152.9894623	131.392060933333	74.3640469166667	68.2531712666667	54.64942575	87.3852558766667	158.8370281	184.6482751
Eif4ebp3	down_trans	up_si	6.23357438166667	5.02596219566667	2.842092323	2.776978781	3.919367294	3.103120748	1.646027536	2.91177181366667	1.168208894	2.932248867
Elac1	up_mid	unchanged	2.27382030066667	2.98470136466667	2.78160582333333	2.97640141433333	4.738500383	5.799209206	5.19905613166667	6.685854335	5.210205801	4.277150468
Elac2	down_late	unchanged	46.28763962	60.4911592333333	52.6534870133333	56.9339288566667	36.5154601066667	24.95348395	32.3928313966667	17.4026430766667	31.67536821	28.919734
Elavl2	down_early	unchanged	13.9612189933333	14.05842128	9.35882702166667	7.95274848633333	4.21053338833333	1.22335460633333	0.770814283666667	0.304650340666667	3.600034633	3.982235415
Elf1	up_early	down_si	4.95388297	19.0173743466667	18.9674269033333	21.14313414	29.1907469033333	37.27531114	35.1392673466667	44.5608646033333	39.50513799	23.31158541
Elf2	up_mid	unchanged	21.50307402	22.95534211	24.6963841633333	28.77808803	38.4930428533333	50.6343841733333	58.1181216	76.9759018066667	48.50304943	42.82084436
Elf3	up_early	down_si	22.5055738933333	29.0949761633333	56.3137220133333	104.362100646667	215.294611633333	289.4205885	252.034442566667	111.988481296667	197.8747432	106.1280527
Elf4	up_early	unchanged	0.737633307	1.29481509566667	1.59199790533333	2.38858795266667	4.467632945	8.68203149433333	8.923885946	18.29742471	6.076055677	5.960530559
Elk4	up_late	unchanged	6.68242575366667	10.4813363586667	8.70364435933333	8.67241686066667	7.68661188533333	9.344769986	8.96167390066667	16.0165602866667	10.02833123	7.712204571
Ell	up_late	unchanged	10.83099657	12.3371117933333	12.0016054166667	12.0277008366667	12.0688679033333	15.6569603466667	17.27397753	23.24475796	8.661465498	6.834954551
Ell3	down_trans	unchanged	8.537155966	5.20838755933333	6.03281786633333	4.469703108	5.354906841	3.724182398	4.95164148033333	6.16681522833333	3.972499734	4.166763096
Elmo2	up_late	unchanged	17.4938833933333	18.88306409	17.20325503	17.6354535966667	18.2627453	20.0261490333333	25.0890015366667	36.5015788666667	15.68006385	16.28853313
Elmo3	up_mid	down_si	1.83402271266667	2.95702236633333	2.680337148	2.662301084	9.433094104	18.1958591233333	15.28698823	14.6840019366667	9.735992423	6.138871145
Elmod2	up_late	unchanged	3.68493219633333	4.55654112833333	3.26830598666667	3.12511183466667	4.50159631266667	7.72883385333333	5.847802185	11.9295618933333	6.674982018	5.710031522
Eloa	up_mid	unchanged	12.60397	18.1508	13.78274	15.56465	17.81287	27.68064	33.6373	37.94531	28.40298425	23.51730716
Elobl	down_early	unchanged	9.897878	5.656515	4.52565	1.520396	1.990364	0.8213592	0.6997938	3.57139	4.045984644	3.803986884
Elovl1	up_early	unchanged	10.2293436533333	19.6857268333333	16.3825121333333	23.0614898766667	58.7515662233333	79.7176423633333	103.910898466667	90.1041791133333	95.48270992	86.19231467
Elovl4	down_trans	unchanged	1.89151266933333	2.02139308233333	2.53494044	2.49670166933333	1.35046536566667	0.554195768	0.821477145666667	1.51323527266667	1.516884479	1.817133836
Elovl6	down_late	unchanged	37.8125694166667	36.6504397266667	39.8478020566667	45.0859169666667	51.3512999266667	40.4852494033333	34.7671319766667	15.5996813866667	68.66806552	48.53617763
Elovl7	up_trans	down_si	2.33472912366667	6.952814381	6.70894095666667	8.60827864266667	10.167217532	6.21137937033333	6.26729989166667	2.37205188133333	16.68429798	10.80829722
Emb	down_late	down_si	75.3222903966667	71.37277254	72.4362707833333	95.4894681566667	86.6987595566667	60.8495591833333	38.4451819033333	21.15561405	93.72369218	48.14056544
Emc1	up_late	unchanged	13.59895641	15.2266876466667	12.9548387266667	14.8114244066667	14.52293891	17.5562275133333	26.4791383333333	41.9697844233333	16.44649396	13.853675
Emc10	up_trans	unchanged	54.6655565633333	57.4328204233333	62.1181761	66.3230390433333	83.80960038	121.0553133	103.618460873333	98.8357015066667	40.55866075	33.81838512
Emc3	up_mid	unchanged	18.3731018	24.7600885266667	19.54614399	22.18331809	29.9025262866667	38.1493996233333	46.4650701933333	63.4775605133333	44.68150862	41.09645909
Emc7	up_mid	unchanged	5.41379468533333	7.30811280866667	6.354270144	7.145564233	10.4310003446667	14.61245662	20.5380235233333	28.59268478	15.65426049	17.18185864
Emc8	down_trans	unchanged	181.9993697	160.258910033333	152.115547466667	154.5693043	101.875926463333	82.59739605	97.3326632266667	73.7198879566667	52.83118724	60.27697719
Eme2	up_mid	unchanged	3.04849682566667	8.71751465966667	4.207990071	4.32128300866667	9.67928964566667	12.5344614633333	17.0820306433333	18.8627167833333	4.952368109	3.54136679
Emg1	down_late	unchanged	306.207456766667	328.988228366667	318.169790166667	327.951205566667	249.717902466667	196.7831773	211.113661366667	130.284279433333	224.945279	235.3094498
Emid1	up_late	unchanged	2.050614458	1.98425484133333	2.845673412	3.91236074533333	5.270100809	6.95491943433333	4.04959057633333	7.03619770633333	4.676875106	2.989077602
Emilin1	up_trans	unchanged	3.65125891133333	7.98506988733333	5.42510212566667	6.30061745633333	6.623422819	8.62064298166667	5.161625409	5.56512615166667	7.031388613	5.899110866
Emilin2	up_mid	unchanged	0.527743576333333	0.996736673666667	0.703274042333333	0.699284686	1.31675395366667	1.831702777	1.85605005533333	2.673871491	2.991443828	1.879995013
Eml1	up_early	down_si	1.76959988866667	3.10315368633333	2.849341061	5.95972195333333	13.82865348	9.17506144533333	10.9589934766667	10.6467174086667	10.0891986	5.48800424
Eml3	up_mid	unchanged	9.931253338	12.9987598833333	12.9175406366667	15.79428668	25.7557708566667	44.5310231966667	51.4600276733333	68.1019964	23.66904409	20.70794717
Eml4	down_mid	unchanged	43.1113260666667	43.30370711	43.45026977	42.0280768833333	29.3172583566667	19.5905932666667	16.3300213966667	20.7368122166667	41.02624203	35.68793395
Eml5	down_mid	unchanged	10.5977706093333	7.37484743466667	9.77467607	9.08111595566667	8.956403283	5.22143865066667	3.438370162	2.61259892166667	10.31703899	7.823505121
Emp1	down_early	unchanged	24.4881351333333	90.2953237066667	30.39545082	28.87856143	8.46569355466667	9.22263001866667	6.60506066733333	10.993879504	20.58159942	21.11338237
Emp2	up_early	unchanged	0.964249844	3.36385129	2.97103569766667	5.64198950666667	19.2719688233333	39.0970189933333	42.7820146766667	96.64823991	40.07484577	35.56331795
Emp3	down_early	unchanged	13.3307701566667	36.7977518	16.2581577966667	14.99002889	5.771340913	5.40729946066667	6.51032423733333	4.96940045133333	7.581485052	7.273436109
En2	up_trans	unchanged	1.177513582	1.52443486433333	2.382884644	2.85146282	2.40313978	0.993473165333333	1.014168856	0.920974572333333	1.321168222	0.759460902
Enah	down_trans	down_si	266.675199133333	378.290593466667	206.246863833333	176.090572966667	125.274584033333	140.143443733333	118.9877739	115.140832466667	146.5165499	98.44406653
Enc1	down_trans	unchanged	68.0747735966667	53.2239486533333	74.6462406733333	75.9993096333333	36.9803685233333	27.6001056766667	36.2358952633333	75.7987024466667	50.47545688	37.40913995
Endod1	up_late	unchanged	1.14700912866667	2.67783270433333	1.86566060266667	2.24998791033333	2.11886696966667	1.67621895266667	2.515210663	4.436473547	2.311374188	3.369396344
Endog	up_trans	unchanged	16.2927828433333	14.24198318	17.99430013	22.2983070533333	32.6095455566667	27.0629518766667	30.2306992433333	16.4783457733333	12.61887986	12.54294611
Eng	up_late	unchanged	12.5062419433333	9.75070435566667	7.60073684666667	7.81108304	9.88912042366667	10.9764042533333	22.7260858066667	26.66137102	7.44888052	5.051131765
Engase	up_trans	down_si	8.428598281	18.35594332	19.85678559	22.7235098366667	26.5327211166667	24.0335953566667	22.67677653	5.889907194	18.28134994	6.234415995
Eno1	down_late	unchanged	1652.53303433333	1266.795017	1467.345799	1426.00156133333	1666.37914566667	1826.78942233333	1476.098158	813.4883639	1358.529351	1350.606657
Eno1b	down_late	unchanged	671.8744197	505.419754233333	586.178318733333	576.765568466667	663.066654766667	739.928957533333	606.920495633333	313.584395833333	403.036469	392.3576618
Eno2	up_trans	down_si	3.99302496333333	9.20664082333333	10.6832102406667	13.7873861133333	9.155255706	7.87138812066667	6.92311766366667	9.16270960133333	8.461442625	3.917117601
Eno3	down_early	unchanged	20.3832043933333	13.90398092	20.1497138566667	15.92974088	6.31283121733333	3.83559735433333	2.744709827	4.525271456	5.260717615	6.458411183
Enpep	up_mid	up_si	0.0372342803333333	0.0777072836666667	0.0304308493333333	0.0506848473333333	0.243680125	2.09873758733333	0.973452545666667	22.1358345133333	1.501240922	3.709046965
Enpp1	up_mid	unchanged	0.358684013666667	1.23360956466667	0.446225243333333	0.47299616	1.35045180033333	3.34234922566667	3.437417242	14.7222345533333	1.919294895	1.875964768
Enpp3	down_early	down_si	31.4736181133333	17.64160322	16.3576894433333	10.3820038376667	4.30548480766667	4.74468129866667	3.65383133033333	4.374505385	4.278486715	2.403540604
Enpp4	down_late	unchanged	2.82537587533333	3.61324632433333	2.87955560466667	3.13514312266667	2.50812012933333	1.51058784666667	1.683351844	0.849507909333333	3.642141927	3.058842736
Enpp5	up_trans	unchanged	2.28738668933333	2.92035515566667	2.03812414766667	2.26020278266667	5.18211684433333	5.84296327966667	2.94422057466667	4.77179361066667	6.655676408	5.661784235
Entpd4	up_mid	unchanged	2.75756453433333	2.61278394133333	2.69714629233333	3.02035928433333	4.443785866	7.45862043433333	6.298583608	9.572804097	8.196961181	6.858474793
Entpd4b	up_trans	unchanged	2.02692	2.433898	1.933224	2.114912	3.38124	4.78538	3.856678	5.016756	3.512924182	2.527584216
Entpd5	up_late	unchanged	2.761019808	2.544761399	2.95735744333333	2.010157236	2.595812864	2.6664737	2.93762892933333	6.09670774833333	3.002632501	4.207416679
Entpd6	up_late	unchanged	14.76997457	14.43567151	18.4408636333333	22.56509304	28.16327926	28.4242144033333	27.5399731266667	30.3668014666667	23.56238284	17.49310511
Entpd7	up_mid	unchanged	1.888102309	3.87673853566667	2.64313256933333	3.155403205	4.034469704	5.045402524	9.056757068	13.5655475333333	5.149799268	4.633596849
Eogt	up_mid	unchanged	4.56779050566667	5.23499709733333	4.79289561333333	5.09118575133333	8.54880966666667	11.7707040733333	20.18545296	32.44588376	10.10318041	8.665378341
Eomes	up_early	down_si	1.66465842033333	2.389703624	1.41947773866667	3.530536647	8.25468907066667	7.30952307266667	8.86680889566667	3.54116578966667	9.437451334	6.188991712
Epas1	up_late	up_si	14.2181179733333	8.02118650366667	4.84297340866667	2.902142649	1.74301565366667	14.2345421603333	44.4751650033333	268.946773066667	4.509723897	29.74474362
Epb41l1	up_trans	unchanged	9.75862463766667	15.3203287033333	16.6620335166667	19.9967174	15.0621978666667	10.131263664	6.8964671	4.562451404	11.68552395	10.09503276
Epb41l3	up_mid	unchanged	6.842178043	11.606064283	8.64266658566667	10.5442502483333	8.39720164366667	15.4470184683333	14.72398172	31.4839286566667	13.33158763	18.83827379
Epb41l4a	down_early	unchanged	37.40068748	18.7164832133333	17.57799838	8.86831635533333	3.43231747766667	2.815040136	2.390143553	1.591345189	3.825676888	4.963575014
Epb41l4aos	down_late	unchanged	337.2849	356.7006	345.55	337.6071	250.5442	200.8147	144.2838	86.3671	94.64759895	91.05223198
Epb41l4b	up_trans	unchanged	3.83718482266667	4.492268009	6.09738725933333	6.30081777466667	8.119418199	7.56656210966667	6.26707221133333	5.01019342233333	8.950696497	7.678805483
Epcam	down_late	unchanged	177.983621666667	154.9391321	153.241754766667	139.384357	105.1003063	94.6984642266667	84.3676381633333	80.2596774633333	68.77690357	71.31506872
Epdr1	down_trans	unchanged	4.78461192333333	3.62439966333333	3.37307086566667	2.854760863	2.20336503133333	4.80207867133333	2.18718934233333	3.79159401566667	4.320767371	3.983306391
Epha1	up_mid	unchanged	5.98224653533333	6.19532659166667	6.11075498433333	5.743354782	11.1758850466667	17.1941479633333	18.6489978433333	22.6317324033333	11.14564445	7.939609333
Epha4	up_early	down_si	4.050126469	4.53250088066667	5.079822183	10.0544077426667	15.4233525533333	18.0158122033333	17.6051423033333	14.35756832	19.39623555	10.89783619
Ephb2	up_late	unchanged	7.27498613066667	7.62180160533333	11.19100757	13.52047407	14.4257335766667	10.9322327503333	7.45025790033333	21.42116659	12.53597441	9.734572564
Ephb3	up_early	unchanged	8.24251268766667	18.8961969233333	20.2217636933333	25.9496027533333	42.08812504	70.6939892966667	89.4721890433333	192.875324033333	36.78355095	43.51260802
Ephb4	up_late	unchanged	7.02818199766667	5.70558833333333	6.48592306266667	6.17237560666667	7.967188576	11.601675942	12.7836842133333	28.0710196533333	5.83076368	6.140415852
Ephb6	up_mid	unchanged	0.798557755333333	1.17976335633333	1.531027208	1.483141918	3.43552762933333	3.08540894033333	2.819390835	2.01421007566667	2.717659734	3.430880354
Ephx1	up_late	unchanged	12.6476728066667	19.7957720066667	10.8633673	13.0068011566667	9.15227341666667	9.79026565733333	15.4984768333333	44.7996944666667	16.56336164	19.13661836
Ephx2	down_early	unchanged	21.0957644	11.81591973	5.77933435233333	3.36817958633333	2.63352822866667	2.68635650766667	0.895770335	0.876744717333333	3.185526248	2.556301913
Ephx4	up_early	unchanged	0.142107569	0.446404828666667	0.885356120666667	1.18590735666667	2.21685004966667	5.27188707933333	6.990590408	7.97434166833333	3.741691997	2.819119604
Epn2	up_late	unchanged	18.0240065133333	18.0954250466667	17.9306431	17.5408667733333	16.9396940633333	26.9481111533333	30.31770938	48.7018933266667	18.64931117	20.78309498
Epop	up_trans	unchanged	191.5971	499.8013	425.6968	422.0897	370.761	382.9319	393.9227	305.6677	160.4052859	151.6372666
Epp13	down_early	unchanged	13.88611	6.519095	7.25676	5.21969	2.305143	1.794535	0.4598256	0.09802031	2.20645204	1.085442705
Eps8	up_mid	down_si	8.41902107166667	5.60990264033333	6.43176343966667	9.80104373933333	30.2002710933333	52.37105422	54.0233555633333	51.1034092933333	35.34445225	13.57096552
Eps8l2	up_mid	up_si	6.60547244133333	6.50604464766667	6.854426467	7.84809731633333	17.9888099633333	41.09148841	48.39772873	59.9920276333333	17.74714046	29.91535518
Erap1	up_late	unchanged	0.470310233	0.892711279666667	0.787541673	1.202799018	1.296553459	0.936025878	1.03118982	1.458457156	2.114230989	2.136667488
Eras	down_early	unchanged	72.9572340833333	36.0827221266667	37.7583289433333	21.35809052	5.65978944833333	2.710248101	0.909266965	0.622924897	2.251495411	2.858319355
Erbb2	up_mid	unchanged	3.769387405	5.23205345266667	4.52208067833333	4.96980531733333	6.96199695533333	9.08062765866667	10.7158265333333	11.8920195133333	7.446998958	5.61314637
Erbb3	down_mid	unchanged	6.89588087833333	11.1291048966667	5.248970123	4.54733086766667	3.61817889466667	2.93674022066667	1.87593590533333	1.10682605266667	3.1349057	5.095035839
Erbin	up_mid	unchanged	7.355873569	11.5501799966667	8.557756965	9.88866441766667	11.7680328766667	15.2008427966667	16.2563843333333	20.7334152933333	25.08128545	20.08257185
Erc2	down_early	unchanged	7.99891951933333	6.96912741633333	5.73542238733333	4.65204757733333	1.574086237	0.571196047666667	0.432691345666667	0.104933449333333	1.574405839	1.938112427
Ercc5	up_late	unchanged	10.063497718	12.88403059	9.44322704433333	10.5343365883333	12.2046940533333	17.1981287666667	29.4713054266667	49.5042343766667	18.98589056	22.86131991
Ercc6l2	down_trans	unchanged	29.78032511	25.5033562933333	24.0008849966667	20.41983803	15.2780662333333	16.1303668466667	12.4634602833333	15.1135970966667	23.56338132	21.00114932
Ercc8	down_late	unchanged	14.7526607666667	13.8641145366667	13.8338399766667	13.7539625966667	9.920271294	8.42854007566667	10.7021033093333	6.82431574766667	12.76063359	11.34892769
Ereg	down_trans	unchanged	0.872943889	4.806899005	1.21011441	1.14193015033333	0.243703592	0.341324166	0.456374593333333	0.713788082	1.704470943	2.580414275
Erf	up_trans	down_si	76.47185942	200.584579966667	157.281124633333	158.956339133333	118.229625566667	93.7549902	82.09010923	55.89411075	50.19412982	32.97345707
Ergic1	down_trans	unchanged	58.7308120266667	42.7570075333333	49.1751335133333	46.10968881	30.5459989733333	29.32075587	28.05900725	32.64508717	45.13294115	44.72933901
Ergic2	up_late	unchanged	100.949092773333	100.062680886667	110.413077766667	108.49813112	113.175947066667	155.5385723	178.5037859	216.3483058	134.4896937	150.7889553
Ergic3	up_mid	unchanged	77.6540040933333	82.0157462433333	81.9058982366667	91.9546758566667	129.027110366667	163.896336133333	170.317529633333	222.2557727	140.0699878	131.3183595
Erh	down_late	unchanged	754.285965233333	645.0630175	743.2468299	738.8869266	613.135465533333	495.0377326	557.4926026	371.374993033333	547.789461	582.2969798
Erlec1	up_mid	unchanged	9.03100100033333	11.17452906	9.446672453	9.81109436933333	17.32866297	26.4374564633333	20.8495839966667	34.4043728233333	36.61710026	27.04607152
Erlin2	up_mid	unchanged	15.9267891633333	21.94685558	17.4228907166667	17.88210818	28.1624744933333	47.0968651366667	46.3504900233333	85.4374032366667	35.51969041	29.30232463
Ermp1	down_trans	unchanged	24.79530867	20.4090613133333	24.2026082433333	26.7644289166667	18.29737124	12.16311919	10.2591965366667	12.6423915833333	25.1801521	22.68142273
Ern1	up_mid	unchanged	2.40577792666667	3.971780211	3.71436899133333	3.75359760066667	4.43058184666667	5.65039741366667	5.80101656	8.201008187	4.395832355	3.457322799
Ero1l	up_late	unchanged	27.7340376	28.01849815	23.5946190466667	23.8581098233333	34.9090741133333	70.9105598566667	46.0900508166667	106.5242964	48.68077163	53.76726305
Ero1lb	up_mid	unchanged	1.583577086	2.67686207233333	1.87258414766667	2.35477729766667	3.59462991033333	3.257690869	3.45469478433333	6.743506949	4.182877355	2.58052284
Erp29	up_mid	unchanged	82.04921455	93.94602868	102.36122785	138.330327933333	255.8275501	432.964975833333	552.1606098	658.0072471	361.5261718	382.0857284
Erp44	up_mid	unchanged	20.69412284	28.00290834	26.4579775033333	32.8594854066667	55.93618047	65.6221426566667	93.8526856933333	162.892838066667	75.3732296	78.49315447
Errfi1	up_late	unchanged	11.5211528333333	19.2867273433333	11.70147189	12.39222153	11.7580456866667	15.40374439	21.5438421166667	46.5386107366667	12.18237155	13.15863574
Esam	up_mid	down_si	2.16202966066667	7.182973626	3.04834885433333	4.128465764	6.762873892	13.2306865733333	20.58732141	38.7651884066667	3.58168902	1.294151426
Esco2	down_mid	unchanged	94.1648822533333	59.7261853933333	67.9377689766667	65.3155425	57.6010257666667	45.9392566033333	44.77424243	39.3371681766667	97.32298518	82.9743376
Espn	up_trans	unchanged	7.312488832	8.71048220966667	21.6631939066667	25.4530582266667	16.3862971533333	11.8587996026667	4.74922556633333	5.18689786166667	3.218279605	3.624289203
Esrp2	up_mid	unchanged	4.99772063733333	7.83434867266667	7.56097873266667	9.83528636133333	12.6406026743333	16.5317232766667	20.0658891533333	12.1948105866667	13.86047001	16.73520368
Esrra	up_mid	unchanged	10.7670976013333	10.1334803833333	14.88153368	19.2267805733333	28.87005685	33.4875297166667	41.2172923033333	33.31788233	13.46559394	10.11656978
Esrrb	down_early	down_si	253.2050884	173.180287933333	154.975347033333	127.3764273	60.5420574066667	22.18548787	7.95713877366667	1.620098867	29.37763328	16.29840183
Esx1	up_early	up_si	0.893322718333333	0.834744525666667	2.10577262433333	5.72644440366667	13.5756541	9.18213165133333	3.41049456266667	2.63130448466667	7.963588668	12.8901389
Esyt1	up_mid	unchanged	25.4714675033333	32.5095492566667	34.5595685666667	40.5245769033333	66.9266302	70.1500205	90.5656776866667	66.75271066	44.76588757	34.0057535
Esyt2	up_mid	unchanged	14.6140237533333	17.92821635	15.7570270666667	15.83169018	24.7041470133333	34.1903755266667	31.07618573	33.1214747666667	38.69967214	34.93149079
Esyt3	up_late	unchanged	3.70178807	5.615241641	6.33728918633333	6.520502759	6.18406978633333	4.96098146466667	3.71516289	8.036772046	5.022075912	3.206885735
Etf1	down_late	unchanged	276.2430208	288.9487998	271.7944795	274.855966566667	187.763551733333	156.4443693	174.225244266667	134.2802367	262.0737769	258.9214767
Etfbkmt	down_trans	unchanged	6.585012228	6.85201039666667	7.00638879333333	6.11177709433333	5.19906263	6.07266534366667	3.255225519	4.79381005233333	8.258025513	6.465882782
Etfdh	up_late	unchanged	17.5411287	18.07657302	16.65581577	18.36894903	26.0986015033333	33.6824766833333	45.2510175	53.2827807633333	35.51168813	36.17233582
Etnk1	down_mid	unchanged	62.8808410466667	47.9747366666667	44.6091247566667	40.1866267166667	34.0462294333333	25.8666183133333	18.7443610433333	23.8636229766667	33.45077201	28.31761597
Etnk2	down_early	unchanged	5.04157119466667	3.16707610066667	3.05865401633333	2.32089889833333	2.2679488	2.04795705466667	1.38931190533333	1.79119214466667	0.758578088	1.613397867
Ets1	up_early	unchanged	0.981145337333333	3.54617221966667	2.835997871	4.80770473933333	11.5207076383333	13.3015476946667	20.1908802366667	31.02824466	13.26063436	6.37712317
Etv1	down_early	unchanged	7.20725709866667	3.251690919	3.54175906766667	3.54739122	1.16786095266667	0.689326738333333	0.283932129333333	0.297930947666667	1.508915327	0.674606755
Etv3	up_late	unchanged	5.48844174266667	7.26395758	4.83309732833333	5.66231002233333	6.240978508	8.87451215633333	7.56833413666667	18.9627419233333	7.402967825	8.266230916
Etv4	down_early	down_si	110.28251544	83.4073025566667	79.4851186566667	60.0314702466667	35.65857876	13.2915368666667	11.90521751	2.05484866366667	19.92252011	10.57264853
Etv5	down_early	down_si	99.18806865	79.4441579166667	70.1804760133333	56.9092703766667	20.3224330533333	9.780737527	6.334840036	3.710660015	9.794552002	6.49284293
EU599041	down_early	unchanged	42.15743	31.48595	40.67469	34.13901	18.67302	9.428614	4.425521	1.130705	28.48991505	22.30782572
Eva1a	up_early	unchanged	1.05228462133333	6.08785351033333	11.3635333066667	18.8654847033333	34.4066781133333	65.74847672	89.10382582	59.76305808	25.91030277	26.13543526
Eva1b	up_late	unchanged	8.398108711	11.8051009533333	6.736299871	6.73322579833333	9.29779916266667	11.1558914483333	9.62026900733333	18.5582875366667	2.970918549	2.621924418
Evc	down_early	down_si	16.7091552566667	9.29129051733333	13.4615776666667	9.39204068566667	5.81819551433333	2.64578476966667	1.25076235533333	1.90230118966667	2.836657452	1.550541263
Evi5l	up_late	unchanged	3.312504099	3.93086537566667	4.17070751633333	3.66219513366667	6.31217121733333	7.23215217233333	6.226444027	10.864411158	3.214889726	2.525927213
Evl	up_late	unchanged	23.9259580666667	20.84806481	26.6442238533333	30.13581779	29.9231892266667	29.98046597	30.8782238366667	53.31203881	24.02976115	24.74861632
Exd2	up_late	unchanged	11.66684673	12.2954672866667	13.1343562933333	13.1187177533333	18.5917717966667	21.4865349833333	18.80238732	24.5843406	17.24776031	15.04861705
Exoc3l2	up_trans	down_si	0.612515421333333	0.817825677666667	0.790825742666667	1.05070582366667	3.005698795	1.584892077	0.757200201	0.135348854333333	1.188618082	0.408798606
Exoc3l4	up_trans	unchanged	0.977813001	1.19662028633333	1.21985758166667	2.13895880166667	1.19806395333333	2.01092612966667	2.28870006133333	1.661423636	1.409424344	1.958828084
Exoc5	up_late	unchanged	17.73735813	22.1323982633333	17.5991226033333	20.7099390833333	23.3027803133333	28.05941088	33.2694399733333	36.2079354133333	33.78532974	30.89831396
Exoc6	up_trans	down_si	10.6282144323333	12.7022661833333	13.0970711833333	14.8114554533333	36.8670779566667	48.2680279066667	56.20934796	19.1362670966667	53.00409508	28.8457885
Exoc6b	down_trans	unchanged	15.7330799733333	19.2421371733333	14.11073016	11.6759481766667	6.82013177266667	7.691683159	6.503518731	8.044950014	10.49876215	10.05048511
Exoc7	up_mid	unchanged	8.39130386666667	12.2652348566667	9.291082558	9.983196568	12.56371897	17.67789999	20.3731179166667	28.99082387	17.50974443	17.37143793
Exoc8	up_late	unchanged	4.12132018066667	5.91229542133333	4.619997544	5.14890193233333	5.513391815	8.21200222433333	10.2148787753333	10.86560398	5.447449647	5.060230335
Exosc2	down_late	unchanged	98.5992891366667	94.4071682666667	95.82635538	97.1143632633333	74.7344185633333	56.66273107	66.21304024	34.45507564	83.26407999	83.62578478
Exosc5	down_late	unchanged	132.0154294	113.8657993	140.9124306	133.343922666667	103.5741193	79.2825324266667	66.00470214	39.5945362433333	42.93688532	36.92003108
Ext1	up_late	unchanged	16.5595604033333	15.95493089	14.97531048	16.5953969866667	16.7909441333333	27.9134402366667	38.3043780466667	99.8665990533333	32.78376923	37.70543815
Ext2	up_mid	unchanged	25.7520404066667	30.8368068333333	31.9262335133333	34.9741532833333	56.62031002	76.68543423	82.69677141	131.9441321	55.07086635	39.44126137
Extl1	down_early	unchanged	1.96931181	0.936222544666667	1.135609302	0.952703363	0.873264672666667	0.868562191333333	0.564520618	0.345237910333333	1.038837133	1.68031765
Extl2	up_mid	unchanged	3.71203304933333	5.239214673	4.82286292033333	5.628603862	7.8555509	11.2502001866667	13.41894998	21.6769145966667	11.08871071	10.8105436
Ezh1	up_trans	down_si	12.137524191	10.534540296	12.2183018366667	12.6016830166667	21.21896265	35.2887098333333	15.60072868	24.8300497933333	21.00966174	12.75925025
Ezr	down_late	unchanged	133.9812016	133.874378233333	170.285569466667	167.6900088	126.398512133333	85.98638392	82.3586166933333	37.4193534066667	87.93618873	77.58457444
F2r	up_early	down_si	11.040363987	29.77716678	29.5037833533333	45.0250261166667	102.059668473333	202.995172066667	162.0412314	180.8562538	136.1774854	51.34586947
F3	up_early	unchanged	8.56399947733333	22.0338485633333	13.8916184766667	20.2437281166667	40.7254724133333	164.323285303333	140.457426833333	508.914400366667	108.3274369	122.3614064
F730043M19Rik	down_trans	unchanged	2.727194	1.203499	4.268903	2.439302	2.507871	0.6150609	1.997606	2.016396	1.218870928	1.129273848
F8a	up_late	unchanged	1.69197493433333	2.23450809133333	1.770942404	1.723028683	1.83800954966667	2.40270940466667	2.45756942633333	3.74667150633333	1.097620208	0.823763845
Faah	up_trans	unchanged	1.918490674	3.57343874566667	5.218295328	5.838166812	2.54525046266667	0.571112326333333	0.459688017666667	1.33849760666667	1.603990874	2.300185791
Fabp3	up_early	up_si	198.728882266667	493.666712866667	409.297932933333	732.198201166667	2129.83149733333	4004.08596733333	3738.17475066667	4045.90282866667	3078.851521	4727.324781
Fabp3-ps1	up_mid	up_si	0.5312383	3.14509	2.206817	3.057328	8.776013	19.43491	12.5711	16.56187	53.9284565	80.99604601
Fabp5	up_trans	up_si	52.2416439466667	60.1175491466667	78.1762506033333	111.800571666667	89.7963618233333	39.1569283966667	19.5245298866667	19.9200492233333	68.97261494	127.0358321
Fadd	up_mid	unchanged	1.89138966833333	2.63664035166667	2.93378662566667	3.17569405566667	3.865093787	4.63996025533333	5.79375686633333	5.02665188033333	3.359414537	3.024214505
Fads1	up_trans	unchanged	18.7630004433333	13.31443482	18.3290613233333	22.3922838166667	47.6557683966667	31.2157833266667	26.6815804766667	19.61537753	43.80348713	41.35968022
Fads2	up_trans	unchanged	23.3442071666667	11.5093890066667	22.12138706	27.76365674	49.5447251733333	20.0702576166667	15.41417417	5.70392800666667	28.49269375	38.27570481
Fads3	up_late	unchanged	2.02346709233333	7.18449646933333	2.676874686	3.65880152766667	1.661720359	2.06151304866667	2.876213058	4.061690458	2.691967342	3.803458238
Fads6	down_late	unchanged	1.60729573966667	1.34188705566667	1.53109053833333	1.993302525	2.54522207233333	1.541090958	0.902539233666667	0.497739776	1.679884945	1.895155524
Faf2	up_late	unchanged	22.8670417433333	31.67309712	24.6319404166667	27.8148986566667	27.2694982466667	34.03482237	34.2466813433333	48.7255543633333	41.50813697	40.41669462
Fah	down_late	unchanged	11.48043358	9.45086857433333	9.67327281433333	9.02373656633333	8.54968076	6.96527529866667	6.08446543366667	4.988763136	7.283661746	5.252537266
Fahd2a	up_mid	down_si	2.08758295366667	3.214086421	2.917130973	3.773611656	17.6036185166667	21.1522172766667	11.6387046033333	5.83905161066667	17.57611667	5.300707209
Fam102a	up_mid	unchanged	11.6021964763333	11.1462379233333	12.0591572233333	11.3246111133333	13.91734501	26.2179850666667	38.1660084166667	90.9807434233333	9.078907144	10.9669732
Fam102b	up_early	unchanged	1.21135074166667	1.960615851	1.85561723133333	2.902068182	3.662214405	3.16313898933333	3.33642271766667	5.07769099433333	4.679502996	3.689253863
Fam107b	up_late	unchanged	2.89294782166667	5.49733921733333	3.71089789266667	3.59811553933333	3.79111959333333	2.585255109	4.14379088633333	8.67426145866667	6.828030551	6.947414946
Fam110b	down_late	unchanged	9.91361037833333	6.52613392266667	7.78680612666667	8.13480921233333	9.36213992	10.340771048	8.58325928033333	4.55813974266667	7.110282237	5.678953804
Fam110c	up_early	unchanged	0.138731446	0.747179695333333	0.493491351333333	0.462823993	1.06953549466667	1.44992327133333	1.42644450966667	0.480683162666667	1.175621155	0.787659204
Fam114a1	up_early	unchanged	2.53770500566667	6.122822102	3.47129732366667	5.172366594	21.91637342	55.3546737	51.9606147633333	125.249961033333	36.51074843	24.49864373
Fam114a2	up_trans	unchanged	35.4440305	30.5855120833333	33.98464781	36.6833449	56.7748895033333	81.52850498	53.62489213	63.28051992	62.07677058	50.17414026
Fam117a	down_trans	up_si	15.7884593933333	16.3894207433333	15.10777972	13.0240344866667	9.49117523933333	7.53629115933333	5.242896286	12.59593476	5.463812403	8.307101677
Fam118b	down_trans	unchanged	18.86984009	19.7628234666667	15.7739709166667	12.7636262733333	7.62203355933333	4.626523465	6.185757674	11.548878879	8.355708577	11.56048953
Fam120a	up_mid	unchanged	50.3694028366667	60.26664194	53.71769034	59.15018372	71.2000819133333	108.193776033333	117.5819394	128.3137114	77.78308259	70.07145592
Fam122a	up_mid	unchanged	6.171998749	8.97735281833333	8.72348689833333	10.287590106	14.2218492466667	14.9095805	19.3520658866667	20.6596263266667	10.72876568	7.915273854
Fam124a	up_mid	up_si	0.788404275	1.50779835	0.392025041333333	0.587853814	1.35704427633333	3.76465329033333	15.78164692	18.067862039	0.937269218	2.43450656
Fam126a	up_late	unchanged	4.865764192	5.282362713	6.516411545	5.72320395766667	5.74374941233333	5.29891113733333	6.41578636133333	13.0079872	6.891643807	6.989955925
Fam126b	up_trans	unchanged	5.03503170133333	5.11137423	4.04581972566667	6.06500059366667	6.25742052166667	11.895857985	9.31903846466667	11.82126842	8.820904459	6.613392395
Fam129b	up_mid	unchanged	51.72148602	88.4529834266667	67.5131536066667	83.1273821333333	150.160795233333	288.632443366667	246.365281833333	436.121347233333	136.8404971	135.1777411
Fam131a	up_mid	unchanged	0.950789723666667	1.00035121733333	0.605077411333333	0.624975810333333	2.92449588966667	6.66047214966667	5.27749746833333	9.430665062	1.277436932	1.454678884
Fam135a	up_late	unchanged	10.046236039	10.4403012733333	11.3497821866667	12.1218330366667	13.0985581266667	15.68770064	17.5373375866667	20.36523866	21.86741085	18.09222487
Fam136a	down_late	unchanged	126.075779733333	112.033266133333	137.891905633333	128.4286706	90.9297580166667	66.9399992233333	63.9416194733333	33.1420720033333	92.67837998	106.2574164
Fam13b	up_late	unchanged	26.5044933666667	31.88967803	30.0303241666667	28.8087485	26.3420527566667	35.23387942	35.61540939	54.61385112	41.16720236	34.89073202
Fam13c	down_early	unchanged	6.841675177	4.41770284833333	5.21856075733333	4.59122501766667	2.26453690833333	1.14555486133333	0.547607186666667	0.554988872333333	3.287684811	2.499766818
Fam149a	up_early	unchanged	0.642918044333333	2.37348613133333	1.331636626	1.49339390933333	2.58230166966667	2.65955909233333	2.27824886766667	3.75767576966667	3.794185716	2.928468895
Fam151a	up_early	down_si	0.033845493	0.10479452	0.645611911333333	0.648667412	8.67113632433333	30.3775123933333	32.9483906466667	13.1155222633333	4.736830417	1.519838563
Fam151b	up_trans	unchanged	0.788464479	1.21014009366667	1.237154746	1.59790406433333	1.84146342466667	1.74725919266667	1.13582057	1.87136014166667	2.022198389	2.841258161
Fam160a1	up_early	unchanged	0.307929625333333	0.672738220333333	0.459752561	0.635154981333333	1.14406501866667	1.32134551833333	1.23716398233333	2.02725705666667	1.184863971	1.533252356
Fam160b1	up_late	unchanged	9.66396139466667	10.4441728633333	10.4805320406667	11.2807622766667	13.0341764266667	14.9237329866667	17.25380904	21.5790544	13.36844882	10.31947632
Fam160b2	up_mid	unchanged	7.14263689533333	7.41186500733333	7.48944608033333	8.13875413333333	15.7925002333333	21.11843239	20.6405400266667	20.8118485033333	10.9284157	7.292210781
Fam161a	up_trans	unchanged	1.786557106	1.92659895066667	2.87618194466667	1.71977592933333	2.751685874	3.578924598	1.82201595133333	2.61245190566667	4.803128914	3.410749633
Fam168a	up_trans	unchanged	18.3798564166667	53.8440884233333	46.16311369	39.02162808	17.7555017133333	12.1191247833333	12.3105857966667	27.6410512766667	10.60423895	11.13080091
Fam169a	down_trans	unchanged	69.15392132	67.3768496466667	61.86029788	44.3415695466667	25.6660528866667	34.32823041	27.59637344	46.51279805	31.49925524	34.28416914
Fam171a1	up_mid	unchanged	3.417507237	5.016075712	4.032150807	4.76367402433333	6.33599247866667	7.66794147733333	8.13662606333333	10.348770489	8.316565323	7.179526531
Fam172a	up_trans	unchanged	5.464352413	5.22236551166667	7.05364427866667	6.94952723933333	8.14342872633333	11.3346779206667	10.0431965576667	11.90894253	11.34078909	9.793780743
Fam174a	up_mid	unchanged	3.90486338733333	6.50707914666667	4.01200674366667	5.020297988	7.50047288466667	9.959250091	9.596544275	15.2066156166667	8.629246325	8.614525703
Fam174b	up_trans	unchanged	1.49209398233333	2.53924160266667	2.32189408	3.895480313	3.44515171266667	2.40594229866667	3.28206574966667	2.38650863	5.587869003	4.317288778
Fam177a	up_mid	unchanged	5.06866809666667	8.59522256433333	5.67172709566667	5.608208404	8.06858937333333	13.4366406766667	20.0449134633333	33.7651058366667	6.751263394	9.184459978
Fam178b	down_mid	unchanged	8.61427485866667	5.35919911133333	12.0698840433333	10.9325354013333	4.43767303833333	2.051298666	0.841569750333333	0.226842797	3.246569675	2.398466876
Fam181b	up_trans	unchanged	0.355283832333333	0.358315066	0.236541774	0.760204678333333	3.838044377	4.690736384	2.386584101	0.839197422	1.59936623	0.689986295
Fam185a	down_late	unchanged	10.7734033333333	10.9853147133333	8.479945183	7.669053974	7.38519124766667	5.849858732	6.04707969133333	3.676308727	8.539578071	8.893812193
Fam189a2	up_early	unchanged	0.463578994333333	1.72379039833333	2.33904732866667	3.31767486066667	4.86738434666667	6.643842405	7.080908323	27.8910107833333	5.570990417	8.149008672
Fam20b	up_mid	unchanged	10.529987782	17.0930721166667	14.23252019	16.3586063333333	17.4712014433333	23.54446003	31.6604065166667	42.0515043366667	21.97071857	17.45964891
Fam210b	up_mid	unchanged	3.19072754833333	2.98450461	2.947175467	3.23987653366667	5.361438654	6.67466467966667	7.14911800566667	9.366523462	2.794943742	2.455570811
Fam214a	up_mid	unchanged	2.013286681	2.88981827266667	2.369330808	2.10813582066667	2.758615011	4.13340143433333	4.208624735	7.651237144	4.394078911	4.503135208
Fam214b	up_late	unchanged	4.740461803	7.635981193	4.495002888	4.706132577	5.07687696433333	7.600409879	9.49820384433333	16.1471938433333	3.846187129	4.591625475
Fam216a	up_late	unchanged	20.2952647233333	17.9064090766667	19.8226406333333	20.5751067833333	22.59228716	27.4072648533333	37.8816338266667	58.2747959833333	20.75504707	25.10143526
Fam217b	up_trans	down_si	0.920386461333333	1.51793180833333	2.05170641466667	2.29746806766667	2.88378288933333	1.13543390066667	0.929602128333333	0.578847264	2.442996417	1.244539819
Fam219a	up_mid	unchanged	1.732566121	2.89729193966667	2.004126709	2.85822663666667	3.02905752766667	6.26928791466667	5.807535416	18.57802783	2.636714964	2.423433381
Fam219b	up_late	unchanged	5.68449416833333	13.4466031033333	6.843442486	5.92905609766667	10.1057456746667	14.4111095093333	9.37234151233333	15.1496043966667	5.322095446	5.235842684
Fam222b	up_late	unchanged	9.988453975	19.42802065	14.3198605866667	17.2773510166667	15.0478253966667	14.8122067066667	16.9427628733333	22.02230943	11.93025906	9.814696026
Fam229b	down_trans	unchanged	5.569520268	4.833245827	3.62662552	3.74332491033333	1.844638376	1.89574106	2.38966769433333	3.43368763566667	3.709098064	2.939780132
Fam234a	up_early	unchanged	9.43677810966667	18.9588525	23.7029722733333	29.92998966	30.2275516733333	33.6930154933333	29.7038427033333	33.33571205	36.99002508	28.04125009
Fam241b	down_late	unchanged	12.02264	9.227928	11.51225	9.949334	12.26673	10.46301	6.236621	4.228621	6.665518827	7.0757936
Fam25c	down_trans	down_si	102.158413703333	143.124474733333	214.868700933333	258.643819333333	98.3090687766667	18.59015071	6.28820531933333	0.460131304333333	40.22955005	14.91699735
Fam3a	up_mid	unchanged	3.623750642	4.69153809366667	4.207639002	4.476332451	6.945277578	10.807618963	10.0833441513333	7.97807416333333	4.581860165	4.471923905
Fam43a	down_early	unchanged	12.6955826666667	5.43911417666667	6.945240879	5.98657546066667	3.469381238	3.109351032	2.47434272866667	3.983978854	1.63927043	2.775059463
Fam49a	down_early	unchanged	3.62720384433333	1.068153441	1.544490369	1.250030851	0.879991961333333	0.604965585333333	0.334665371333333	0.226702632333333	1.048337823	1.285676445
Fam53b	up_mid	down_si	2.57142880233333	3.76227696433333	2.94404417233333	4.09789302566667	6.108620267	6.82625686433333	8.79167891766667	6.73792300866667	4.631028181	2.667899749
Fam57a	up_early	unchanged	2.426197709	3.86403076666667	3.70094084066667	5.32450600733333	8.76592090566667	11.128678577	15.4204667533333	10.9253867016667	10.31461093	12.53458183
Fam76a	up_trans	unchanged	9.975070887	11.26163235	11.26170525	11.6184552166667	18.6324231766667	22.8961109266667	19.79533434	21.9532653166667	22.92227308	16.23846493
Fam78a	up_trans	down_si	4.61890760333333	3.21769774366667	5.87873536966667	4.54391389166667	8.16382442133333	8.77997929766667	9.86772924	5.94447381066667	4.7653763	2.043708584
Fam78b	up_trans	unchanged	0.321485618666667	0.666041759333333	0.821357613666667	0.854747889333333	0.697118526	2.152626099	0.963355888666667	0.243785201333333	1.198524011	1.504554083
Fam83b	up_trans	unchanged	0.805399906666667	0.709687721666667	0.987059944666667	1.65206551866667	2.23729877766667	1.98703032566667	2.085684214	0.808816403333333	4.557985918	3.763783851
Fam83d	up_late	unchanged	24.5621687866667	28.8373370166667	28.5419102966667	33.48443106	40.8680228366667	35.4601580133333	48.4200983133333	58.4488304	38.02361601	30.1166452
Fam83g	up_mid	unchanged	2.29076244366667	2.80859935933333	3.22785762233333	3.929168184	5.89631886666667	7.92487898233333	6.75396159066667	5.585577757	4.273558013	4.807838105
Fam83h	up_mid	unchanged	9.386714415	16.42449729	12.6061195633333	12.4262968343333	13.3987152413333	21.40896685	30.9795577866667	27.7915166133333	9.904706748	7.565483897
Fam89b	up_mid	unchanged	9.14268684133333	14.51409046	13.1887771566667	14.17613195	18.14433321	20.20224393	24.3646165633333	23.7019996166667	4.28273756	5.511862993
Fam8a1	up_late	unchanged	17.3620060166667	21.5780792466667	17.16293112	19.7810555733333	25.1097124066667	33.4128016233333	41.57645043	57.4371299833333	34.3059126	31.18176187
Fam98c	down_late	unchanged	23.66470101	20.1320033533333	31.68418558	32.0749690966667	28.58863352	22.31465473	17.8654429933333	11.64792055	11.36720076	8.558588015
Fancd2	down_trans	unchanged	27.9703832933333	22.3786273033333	22.4860032166667	19.7772884833333	17.52881073	17.40398941	13.2103134966667	14.54450639	22.91991175	18.37255384
Fancl	down_late	unchanged	19.1211930933333	15.3601043933333	15.3845267233333	11.7505765466667	12.0430131466667	9.82406078566667	8.59169322666667	5.59308939533333	12.32459014	10.25271385
Farp1	up_late	unchanged	2.56476071933333	4.42551295466667	3.61641287033333	4.486581637	3.716342846	4.82257719166667	5.03681226833333	7.73095267533333	5.649892301	7.320168309
Farp2	up_late	unchanged	1.30950091933333	2.771568956	1.68319889566667	1.74667999033333	1.46560513466667	1.98378323766667	2.22438108833333	3.06925541133333	2.230768649	1.916805842
Farsb	down_late	unchanged	156.729198733333	123.410682433333	166.6314605	166.9939125	130.012872533333	106.543393373333	108.7820359	68.63597438	219.4229904	188.0270037
Fas	up_late	unchanged	1.33646328933333	2.67085865066667	1.39257758766667	1.61477014466667	1.02214779966667	0.702914040666667	1.58847258966667	6.39264797833333	2.069113978	3.257612022
Fastk	up_late	unchanged	40.52314795	47.3836160233333	44.1644693566667	43.7823065566667	55.49351043	70.03310448	59.43374301	85.08004181	35.56250477	28.57174302
Fastkd5	down_late	unchanged	12.3302759566667	14.35521533	11.1094635433333	10.216520349	8.64769595066667	7.76947184333333	7.162655603	5.704850463	12.03375625	11.86889845
Fat1	down_trans	unchanged	41.7404556833333	42.22169742	36.3561791533333	34.2746560966667	13.9786667133333	14.4203573766667	30.0780329133333	63.7592688233333	17.83807119	28.86157544
Fbf1	up_late	unchanged	12.7627758	15.5948373033333	11.1804424766667	11.70301291	13.26403969	17.1102419933333	18.3982304166667	28.18438568	9.472549509	7.669103748
Fbh1	up_trans	unchanged	23.47277	28.13128	24.61907	24.35141	34.3314	50.27688	36.62978	47.91349	43.88430326	35.99473713
Fbl	down_late	unchanged	393.047793066667	423.104165166667	453.159221833333	467.773164033333	392.0139616	306.4729543	356.0492558	177.840919066667	349.1830812	357.3295463
Fblim1	down_early	unchanged	184.0361719	97.5596248433333	96.2415371866667	56.71675224	21.9768534566667	17.5664512466667	16.3001309733333	13.1113097666667	17.69585749	12.53475493
Fbln1	up_trans	unchanged	12.4522081366667	13.2693152366667	21.1542578866667	25.3656395366667	29.4680226766667	22.7302660566667	11.33463027	14.7449208866667	14.53784818	10.83177978
Fbln5	up_late	unchanged	2.78103056433333	16.5971515466667	4.431092355	5.824425313	3.40490206	2.97040374033333	3.23490540433333	10.7856871066667	11.68813524	10.54003828
Fbp2	up_trans	unchanged	1.42122374933333	7.19717235866667	21.85185647	20.0819161	10.337073729	2.31501568633333	1.99440099333333	0.598737113333333	6.95182509	4.816195664
Fbrs	up_mid	unchanged	15.86292753	24.6026606366667	17.55265808	20.9467057833333	25.8344668	42.5897551933333	42.1739179966667	54.75345323	30.69858305	19.18235154
Fbxl12	up_mid	unchanged	6.83162875733333	8.017652905	8.07432140833333	8.15908048466667	13.9141862766667	20.95937616	20.7396110666667	27.7945080066667	9.582033069	11.64129885
Fbxl20	up_late	unchanged	4.23652043366667	3.738460203	3.39343233833333	3.17230728733333	5.56078068733333	11.1622441056667	4.729179003	16.1267210366667	6.87523183	6.566847314
Fbxl4	up_late	unchanged	4.65944190733333	4.80646757	4.87060922066667	4.91225113966667	6.495519407	10.810965253	7.76435351933333	11.51827963	9.824770872	8.867223484
Fbxo16	down_late	unchanged	1.60733246166667	1.58186709733333	1.78459864133333	1.378327293	0.890174027	0.260180637333333	0.18259898	0.0743909433333333	1.205295804	1.31348761
Fbxo17	down_late	unchanged	5.07891379466667	5.246596383	6.888298421	6.523721907	6.542133596	3.818654572	3.204785549	2.44414610966667	4.078159373	3.17465153
Fbxo2	down_trans	up_si	26.3556008466667	22.72277273	30.5794259933333	26.63627673	11.37569877	7.394222711	12.9725958143333	35.80890976	4.524503107	6.879355454
Fbxo21	up_trans	unchanged	21.7066723	25.6856696166667	31.5750112866667	38.75127282	51.4316317066667	54.1424827633333	41.32848592	31.8973864766667	40.80967584	39.37507232
Fbxo22	down_trans	unchanged	102.378768306667	99.96299755	75.7234262933333	72.1099027466667	58.5062914433333	48.4987740966667	55.39248543	46.8849705866667	61.36162563	60.14411448
Fbxo34	up_late	unchanged	13.66013469	20.41413402	16.9096421533333	15.32458153	19.0691816166667	23.1561952033333	28.2090929566667	29.0817863566667	17.81910091	15.09339401
Fbxo36	down_trans	up_si	3.13975269266667	2.82891874633333	3.011827596	2.58452899133333	1.6688677	2.10858454066667	1.447214422	3.46650412666667	1.90168875	4.436465282
Fbxo4	up_mid	unchanged	1.4922199	3.299497247	2.23425844933333	2.45939654266667	2.32513857733333	3.73427070833333	3.48469549666667	8.60518563433333	3.515626388	3.499291085
Fbxo46	up_mid	unchanged	2.882937907	4.23525482866667	3.07218787633333	3.432569294	4.518274554	5.843072685	6.07086376433333	9.21825340166667	2.608060596	2.383317923
Fbxo5	down_late	unchanged	94.5183876666667	74.1718833633333	87.4539418633333	82.3397332233333	60.7124460266667	51.7938285433333	47.6846937033333	34.0513541366667	69.57704623	57.46183756
Fbxo6	up_mid	unchanged	31.4117388633333	47.5538129233333	43.4112290166667	47.9204813166667	55.6456210066667	64.82425955	82.5290773133333	88.36838721	60.09679977	73.14445203
Fbxw11	up_late	unchanged	32.2901050166667	44.9441020133333	38.37173321	41.2781819533333	45.3664428566667	41.48865013	45.8850108666667	76.83364662	40.43887336	35.17638012
Fbxw4	up_late	unchanged	1.681702611	3.086049352	2.538125563	1.9087798	2.247422751	3.17996394466667	3.07608032066667	5.88191652833333	2.537647206	2.853998354
Fbxw8	up_mid	unchanged	25.2457380066667	28.1500314833333	28.09707395	34.11555801	42.7499294533333	56.4410694066667	63.8261454933333	80.9742552833333	40.95408994	36.29752356
Fbxw9	up_late	unchanged	19.3005285933333	19.11989231	17.10108502	18.7538171133333	24.2327023566667	35.11990379	58.0850733	77.7818137666667	14.49627803	16.12034464
Fcgbp	up_trans	unchanged	0.477130648333333	0.206223344666667	0.503641516666667	0.601405293	1.40452521166667	1.88939109533333	0.895846620333333	0.924305653	1.265853268	0.600175605
Fcgrt	down_trans	unchanged	3.847273824	3.545981875	2.166565425	2.03036287366667	1.60112030433333	1.503863878	1.37928984166667	2.05794905066667	2.653705179	2.288649657
Fcho1	down_mid	unchanged	8.62837126833333	6.37647074933333	8.23696850833333	7.38504600733333	5.14829704233333	2.40297456666667	1.436965395	0.399493175666667	2.482582751	2.628073512
Fchsd2	down_trans	unchanged	8.770160878	8.175979517	8.091277318	7.44267734466667	4.70796671133333	4.278363443	5.20568733833333	12.2786856166667	6.619191492	5.883504221
Fcor	down_late	unchanged	17.1127234466667	10.462443202	19.1494678866667	17.1832619766667	24.2329216366667	15.9506137463333	13.55597209	5.56717893733333	10.63015858	7.349951405
Fdft1	down_late	unchanged	48.7667089366667	34.96201139	51.2465244533333	57.9913366233333	86.9291243666667	48.2005500133333	40.75728507	19.2125645366667	114.5935339	111.1340196
Fdps	down_late	unchanged	146.0820284	97.6066801566667	137.4114858	153.776997466667	252.20533	150.0748497	124.619758433333	41.61918464	185.4474308	225.966914
Fech	up_mid	unchanged	15.5143672733333	20.19654631	18.67412715	20.6222574666667	29.3308401466667	32.89880503	34.9594734233333	41.51541302	40.36053379	29.21742965
Fem1a	up_late	unchanged	5.98913708333333	8.974380462	7.58740714433333	8.27068671733333	8.616815418	10.0945405693333	16.40079189	13.18815028	7.237604713	6.626043877
Fermt2	down_trans	unchanged	58.7972562866667	66.21073	55.6417611566667	48.7343265933333	29.7684687433333	19.1371891133333	24.3304504733333	42.6702009566667	35.84941988	43.65155022
Fes	up_mid	unchanged	0.466998751	0.804827732	0.794283591333333	1.229707048	1.580630468	1.96359590133333	1.77133993066667	1.79968013833333	1.11239102	0.959352777
Fez1	down_early	unchanged	5.55623105166667	3.461927069	2.98121846566667	2.435899417	0.798890254333333	0.642052435333333	0.642257613333333	1.97314753866667	2.051850497	2.32582003
Fez2	up_mid	unchanged	11.35903496	18.00019006	16.8113524233333	19.8958069266667	23.51981082	34.6254769033333	42.2268499333333	96.4995406666667	31.4674643	36.9787976
Fgd1	down_early	unchanged	35.4556865433333	21.75922751	29.5804506833333	25.24014523	16.7208518566667	9.96248195233333	6.61186686433333	6.05281108333333	8.847034807	8.533009842
Fgd4	down_trans	unchanged	4.11127406633333	3.583051809	3.21435456433333	2.55064417866667	1.98667778266667	2.91649619033333	3.34313519766667	7.27346739266667	3.192929945	3.780161346
Fgd5	down_mid	unchanged	2.77144724433333	1.43974402433333	2.271216233	2.50008050166667	2.013989185	0.689437628	0.172433118333333	0.118486993	1.589496668	0.92192673
Fgd6	up_late	unchanged	1.85091102333333	1.74070605733333	1.602017846	1.56088784133333	1.41142642366667	1.32818599966667	1.467010342	4.51981818666667	1.334379499	1.914748322
Fgf10	up_early	down_si	1.06229337466667	15.71615304	20.1982505466667	27.9874565366667	50.8417392966667	87.2634144233333	73.2185119433333	55.1399678033333	59.30902847	38.75314228
Fgf13	down_trans	unchanged	1.14712543333333	1.03087551533333	1.25724114166667	1.702792533	1.289430462	0.544062891666667	0.851740600333333	1.675339231	1.938049498	1.893495585
Fgf18	down_early	unchanged	5.08274129233333	2.48838062533333	1.960110413	1.412230051	0.463760502333333	0.351427023	0.618424804666667	0.88985863	1.329129251	0.906358948
Fgf2	down_trans	unchanged	0.937044469	4.687265064	2.282345069	1.15874124866667	0.727853553	0.905833184	0.486819831	0.872793815	2.002044211	2.394073937
Fgf3	up_early	down_si	1.47196114466667	16.0056514466667	21.6916362066667	23.17998818	41.7108994266667	51.7057737566667	84.23210315	60.96143539	25.80908346	16.17925114
Fgfbp1	down_early	up_si	25.9828565033333	12.7470820736667	14.77317075	15.9562139766667	6.52949866466667	8.063534683	3.90453320566667	0.724666742666667	7.361886529	23.73688857
Fgfbp3	up_late	unchanged	0.581990491333333	1.18994764666667	1.03416166333333	1.11492235533333	0.700525056333333	0.828002404333333	1.86239549933333	8.480683819	0.763157695	1.02575121
Fgfr1	down_early	unchanged	29.6138156733333	24.2298943533333	25.00764426	18.9629835866667	10.9666167566667	6.80951599333333	5.69970247433333	4.58255772966667	7.953151396	12.74181842
Fgfr2	up_trans	down_si	15.8709155613333	25.4525401033333	54.5311570366667	77.9047742366667	72.9747864033333	47.51233185	40.0794484533333	11.93068362	92.35425882	62.32255313
Fgfr3	up_early	unchanged	0.842530501333333	6.32522585366667	5.92829153133333	8.436468321	16.8029790466667	24.3998170033333	22.90926565	34.31355402	22.97305028	20.95794414
Fgfr4	up_mid	unchanged	0.774936504	0.696182179333333	0.638842041	1.293985598	5.34371597066667	8.64124804033333	11.1314730366667	19.0714837133333	3.73368409	3.787302277
Fgfrl1	up_late	unchanged	6.124679488	8.289163032	6.78329520233333	7.02737315466667	7.53081600566667	10.9010823963333	7.34005422166667	13.8696871633333	3.948121005	3.906249935
Fhdc1	up_mid	unchanged	1.26177524466667	1.87598201666667	1.608865546	2.19947862233333	7.36443709366667	15.8596516033333	28.4353529733333	33.82100528	13.03596749	8.933941433
Fhl2	up_late	unchanged	2.713666186	9.66300387166667	4.346611028	5.45621817133333	2.78222236233333	3.933676321	7.889124317	43.23456936	6.223526999	9.048863799
Fhl3	up_late	unchanged	3.62720460166667	8.14061947466667	3.50810953766667	3.71638210766667	4.25124855066667	5.64385625433333	5.62170483033333	7.29128287233333	2.252223498	2.655651622
Fhod1	up_trans	unchanged	5.62373408133333	36.4331373833333	24.9472720166667	25.4569761	14.4282050133333	9.564071018	8.62697768166667	11.4629901733333	6.782922023	8.616344371
Fhod3	up_late	unchanged	2.82883224566667	1.78501191766667	3.63659115333333	3.31427975066667	1.81411895466667	1.355189959	2.44048891833333	28.13732075	3.096054711	3.637958251
Ficd	up_mid	unchanged	1.43464118033333	2.52861017933333	1.926502288	2.15545062633333	2.934387738	4.22769593633333	4.89456514366667	12.31867408	2.318895249	2.401295171
Fignl1	down_early	unchanged	52.65975776	58.8469336133333	47.2799719933333	41.00774631	25.16857909	24.10871592	18.7602583666667	19.94960859	30.60287	42.38745495
Fignl2	up_late	unchanged	3.89830537133333	1.862235373	1.82503548233333	1.567602854	2.56889416266667	6.51229820966667	4.37408234466667	11.0116337233333	1.610570545	2.418033065
Filip1l	up_late	unchanged	2.48023846733333	7.451850746	3.92737247566667	4.48327573833333	2.87016751566667	5.58958757733333	8.56877446533333	23.86236857	7.263899772	10.5064932
Firre	up_trans	unchanged	35.74166	33.59302	39.38042	44.01108	72.84819	81.79979	55.78631	38.1181	61.40519587	52.30390893
Fiz1	down_late	unchanged	62.5299535566667	67.1884991666667	59.41026761	52.91305232	34.40379111	31.95910836	29.4054627433333	26.3620631433333	33.26583177	29.14284471
Fjx1	down_late	unchanged	4.15167509166667	3.897754247	6.131133144	5.50356017566667	4.35253600766667	2.635917938	2.734596599	1.39146608966667	1.456002922	1.090247214
Fkbp10	down_trans	unchanged	21.1518363233333	33.9377257666667	17.4704798133333	15.99394187	9.93008579433333	10.7398381223333	12.9390757866667	20.2724249833333	16.54813292	18.19593025
Fkbp11	up_mid	unchanged	31.3396200233333	23.4403542433333	44.4551006933333	61.4010523566667	138.905169766667	130.4752001	139.196474333333	95.97158553	124.78803	107.9821595
Fkbp14	up_late	unchanged	3.89133410833333	6.77702363566667	4.10966527433333	4.09790267133333	3.570537986	2.845588854	4.47556717533333	19.38601152	7.534074222	7.753448055
Fkbp15	up_mid	unchanged	9.69756916833333	12.9122689666667	12.0760710466667	12.3653791966667	16.8148918666667	21.1584220666667	23.45269958	25.5731199566667	19.2279651	14.43487503
Fkbp1b	down_trans	unchanged	5.180562845	3.58339767633333	5.97944459033333	4.24673207733333	3.658671915	4.44411194433333	1.83264505766667	5.25062034433333	4.444646381	5.803783826
Fkbp2	up_mid	unchanged	64.42076033	74.3721955433333	72.07883572	84.2972865866667	129.521276533333	158.9871737	191.398283766667	179.152441433333	68.68704551	75.80563283
Fkbp3	down_late	unchanged	435.510747333333	378.639202066667	442.340724966667	424.779282733333	391.2166523	305.3016405	260.948056533333	185.893385533333	514.845394	585.464913
Fkbp4	down_late	unchanged	500.513327566667	394.9495855	486.7728439	449.857267033333	361.9192803	277.9001624	285.1900294	166.470684133333	358.2739111	364.2676019
Fkbp5	down_early	unchanged	105.5926665	68.9068350033333	81.4663916633333	65.37890322	35.9553973933333	16.2785341133333	10.0661203633333	4.93358855	38.92643296	31.26167247
Fkbp6	down_mid	unchanged	2.65253711166667	3.325383686	4.150698675	3.42234455533333	1.47249688366667	0.729924179333333	0.496948768333333	0.111582228	2.393631247	2.002120399
Fkbp7	up_late	unchanged	3.51209316266667	6.13886204866667	4.45498864333333	4.087672966	5.21611232133333	5.62672104133333	7.86916278466667	34.6336155366667	12.81397859	13.34080608
Fkbp9	up_mid	unchanged	73.4974096433333	85.7999873733333	99.50429693	123.962357866667	186.3902133	253.107816833333	317.993521366667	489.028227533333	252.9858509	207.8115181
Fkrp	up_mid	unchanged	6.26678529533333	9.86679836333333	8.91638171533333	10.7909150966667	12.93857704	18.0432763333333	19.7912278466667	26.9901294633333	9.351030997	8.540839662
Flcn	up_mid	down_si	16.28264645	15.8857583166667	15.6893515	18.73036836	36.62295869	50.46516513	56.3867991033333	71.37171445	39.23421478	25.59122299
Flii	up_trans	unchanged	30.86570892	33.4458178733333	32.31532061	39.8859359833333	48.16728468	57.5462023433333	63.22982292	56.12488086	42.98769517	39.64956625
Flnb	up_early	unchanged	43.41130145	108.3799296	89.9220010533333	118.304320566667	178.5894582	309.0784195	292.0601285	396.1247031	214.6466292	177.4189319
Flnc	up_late	up_si	3.721953526	18.5984011833333	7.570892155	9.60171939	5.24604074933333	8.73274930466667	12.82408429	33.7872237	6.275369487	11.00743121
Flot2	up_late	unchanged	23.0398215333333	19.2311061466667	18.97455512	18.658865	21.6588496533333	25.0858875366667	26.8794997566667	53.6628749966667	15.32958277	18.54182244
Flrt2	up_late	unchanged	2.05038371266667	8.642050676	2.86966359166667	3.66236743166667	1.34706704066667	2.22699530966667	7.263901141	46.5765435666667	3.47821117	5.156843444
Flrt3	up_early	down_si	1.47528915166667	3.37689840866667	26.1567796466667	48.8403221966667	81.0623373833333	132.264224166667	133.100735233333	172.714253566667	167.9605065	101.2939564
Flt1	up_early	unchanged	0.318068705	2.45412433633333	0.608348615666667	0.726340343666667	0.693837289333333	2.66976177866667	6.44614545133333	10.4900257966667	1.707317228	4.04985767
Flvcr1	up_late	unchanged	5.396907	7.672932	7.662138	7.429244	7.076939	6.880604	9.200714	12.73722	12.82250355	11.0546615
Flywch2	down_early	unchanged	11.575646485	5.09097235733333	7.28984889533333	5.057654692	1.59096818733333	1.132089102	0.493302996666667	0.494064054333333	1.452651637	1.039890526
Fmc1	down_trans	unchanged	117.127005156667	63.23186081	98.24445026	87.15726519	87.0646524666667	51.5598170033333	62.39642371	35.00875599	40.47702026	44.4314614
Fmn2	down_late	unchanged	1.26881558666667	1.14909796133333	1.933331776	1.94260908633333	1.174507858	0.790750883666667	0.554445834333333	0.131963677	1.360257951	0.68968686
Fmnl2	down_early	unchanged	9.82604219866667	7.50729210166667	7.93580379033333	6.604907405	3.936449344	2.90971233233333	1.842317114	1.26942043233333	5.350516748	6.891748745
Fmnl3	up_late	up_si	7.173423595	8.46734103933333	5.816758491	5.98333035966667	4.28825419133333	4.58257060666667	6.53073107033333	18.1594746966667	4.072532257	7.895618538
Fmod	up_mid	unchanged	0.602241577333333	5.47453674133333	1.06465347133333	1.33788493533333	1.089706257	1.419324585	2.00437807533333	1.88290918533333	2.110328526	2.282760815
Fmr1nb	up_mid	unchanged	29.6534554633333	36.2225224833333	41.9904351	52.14970624	97.0457788566667	125.691879633333	141.632559833333	137.0915556	126.6034146	115.2789024
Fn1	down_early	unchanged	237.785461433333	370.707461933333	194.766917966667	188.449124733333	101.893069376667	84.00510674	83.7224268066667	103.53842665	122.6837047	151.0714826
Fnbp1	down_early	unchanged	36.28032318	34.32895591	29.33863603	24.34840925	15.0207653233333	10.8154838976667	8.38322012566667	5.320803251	12.29854014	12.13691082
Fndc10	down_mid	unchanged	6.12147741866667	7.93576461266667	6.19143509233333	6.20628508533333	3.29343037533333	2.416284156	1.46060710233333	2.06707321233333	2.096495141	1.87767159
Fndc3a	up_mid	down_si	18.9524162266667	33.7957874366667	32.3689180566667	35.30155541	44.45298233	73.4295102033333	57.90538803	94.8643131933333	63.57132583	41.69919422
Fndc3b	up_mid	unchanged	8.72312802466667	12.7037017346667	9.355450512	11.013946207	16.4718594566667	37.8202956266667	55.9437499133333	129.426154266667	26.01908747	25.50726887
Fnip1	up_late	unchanged	10.6420690243333	9.21342791433333	10.8022904553333	11.6353702733333	18.3411971866667	26.4100148	19.6809678333333	28.5599351666667	31.77025001	24.53210545
Fnip2	up_mid	down_si	9.992027385	7.78736068633333	9.598873344	9.98005922833333	16.6624695866667	28.5901496366667	24.38338266	31.5898944	22.20748813	14.52241308
Folr1	up_early	down_si	60.7459673	115.967171533333	120.999533133333	158.213509833333	320.414701966667	419.783244566667	515.7058826	121.52109781	454.3599782	289.1786279
Folr2	down_late	unchanged	2.32438420266667	3.64046834366667	2.06852812866667	1.95272947233333	3.309810276	3.68350572766667	4.348175083	0.961048098	4.176104667	2.524045686
Fos	up_late	unchanged	49.6020300366667	43.0389534	49.8370478766667	56.79270527	117.617295906667	164.9450909	70.00804567	304.226999	69.47897024	49.02486642
Fosb	up_mid	unchanged	25.1293173	30.06624967	27.87292301	37.2525798	81.84403364	118.88685448	67.7035765333333	205.580499466667	60.23943817	43.08428928
Fosl2	up_mid	unchanged	1.769594983	4.85456906233333	2.61272625433333	3.216199308	3.02251956033333	7.38084045233333	8.47789176466667	28.8127126	5.219659132	7.457586531
Foxa2	up_early	unchanged	0.230064367	2.35287304633333	5.30961169133333	11.561538633	21.0775329166667	43.88953629	53.48096896	100.25155103	24.05537011	25.68804379
Foxf2	up_early	down_si	0.0778158186666667	0.378629658	0.523862362666667	1.793983935	6.00051239066667	11.2062073133333	14.2373514133333	8.02835302833333	5.031015753	2.451931291
Foxh1	up_trans	unchanged	18.5860360966667	48.2862000933333	38.5975449566667	57.78265111	71.07466329	36.7675529166667	13.2812336633333	1.14715507366667	33.34662519	24.63006765
Foxj2	up_mid	unchanged	1.93209304666667	2.51504425933333	1.953643096	2.547351894	5.42225415066667	11.2198035433333	11.0165024933333	21.0615707833333	5.639434474	5.061443377
Foxo3	up_late	unchanged	13.8869706833333	17.9526772366667	21.4413821066667	21.56827579	19.64108065	31.0637239866667	23.2204650233333	37.8467956133333	18.59611765	17.4322143
Foxp1	down_early	unchanged	29.99109343	22.58335181	18.3820975533333	11.2702883373333	3.23257738066667	1.50734152733333	1.39943261466667	1.607566077	2.390875141	1.618986016
Foxp4	down_early	unchanged	64.9732642866667	44.43800418	36.9410849733333	30.8956782033333	25.26861109	27.3365720266667	30.7353382366667	24.3568717366667	10.97517174	8.853382768
Foxq1	up_early	down_si	0.111673921666667	2.26496097933333	19.0258360133333	47.2695628933333	106.32523426	109.037526866667	94.5664989333333	27.11349477	63.19644093	34.58009622
Foxred2	down_late	unchanged	7.96862523566667	8.89861133666667	9.82537970166667	9.50353096766667	8.65783835866667	6.559466299	5.983522111	3.28974046566667	8.989631681	8.058200439
Fpgs	down_late	unchanged	57.0644465866667	69.6582696566667	69.16865024	64.15365392	44.9912486466667	32.0957573466667	28.7463989433333	16.5144199933333	25.29773856	23.56270479
Frat2	down_trans	unchanged	8.04303446333333	6.04622948633333	8.86213731533333	9.40212732833333	8.85791287166667	6.14723063133333	3.44450739366667	4.37661661366667	4.017035413	3.250688572
Frmd4a	up_mid	unchanged	4.909813397	5.29013764333333	4.75226880133333	7.078084623	11.168810072	16.5155073733333	32.5478303633333	73.7924120133333	11.41480406	11.39194194
Frmpd1	up_early	up_si	0.290970813666667	0.459770782666667	0.598413268333333	0.770337712333333	3.587551546	13.6233059966667	28.12380076	80.7829014966667	4.178868251	7.645079043
Frrs1l	up_early	down_si	0.456801627333333	1.27089527	1.32146376433333	1.66221936566667	2.04075896133333	2.524424009	2.339237587	1.27581791433333	2.588557381	1.355575654
Frs2	up_mid	unchanged	10.577598734	13.7533673733333	12.5527623166667	13.6931197566667	20.2763999	45.3189282133333	33.1214986833333	73.4691602733333	37.34921419	35.55365252
Fry	down_early	unchanged	6.608727733	3.14329582033333	4.90772973933333	3.013430655	1.84450244433333	0.848335558666667	0.709736206666667	0.700417176333333	1.789158241	1.569572357
Frzb	up_mid	up_si	0.121792210666667	0.135191943	0.094671317	0.108104358666667	0.301214385	2.65624883266667	2.53514625333333	49.2417715633333	0.964015498	2.364904239
Fsbp	down_mid	unchanged	2.42952691166667	3.87691595266667	2.92022678033333	2.04387218533333	1.65520224866667	1.148937474	0.713247096	0.907724064	1.39654839	1.181107154
Fsd1	down_early	unchanged	22.8193045133333	35.5995817966667	35.6595620033333	20.68292846	7.94345631566667	6.664150993	2.90958020333333	2.191719882	3.865122553	5.111988967
Fsd1l	down_late	down_si	7.03446952133333	5.51690257766667	5.20118416333333	4.61503517866667	3.749995564	4.160098737	4.00924046933333	1.94933748933333	5.731651174	3.195509994
Fst	up_mid	up_si	7.13960522366667	16.40683526	5.921494222	6.59819406466667	5.08367558333333	21.862121953	43.88560613	371.773141366667	13.71040127	58.58677621
Fstl3	up_early	unchanged	1.99980673333333	4.08780426333333	3.33920570966667	5.206109817	5.960553777	6.735568291	5.337662359	4.944416682	3.955839448	5.298346063
Fthl17a	up_trans	unchanged	0.724148769333333	0.334675914333333	0.895741962	0.935826958	3.60127646033333	4.782168413	3.94867741166667	1.41190247	2.853531504	4.606806307
Fthl17c	down_mid	unchanged	2.334852242	1.697404014	2.27508217833333	1.34464319666667	1.45898123233333	0.293936714666667	0.162362061	0.077730684	1.141826744	0.677532016
Fthl17f	down_mid	unchanged	2.59175327733333	1.33809158433333	1.87912776933333	1.530310714	1.04247648466667	0.486582495333333	0.588266075333333	0.226855689	0.959455555	1.047901753
Ftsj3	down_late	unchanged	150.675820933333	187.134042933333	169.5721664	172.700939233333	126.1907887	95.6616175066667	117.2029732	66.1601078433333	168.6646805	164.4991308
Ftx	up_early	unchanged	3.674839	9.86236	8.55454	10.00723	9.249617	9.915308	8.880586	8.903625	15.34547292	14.1248444
Fubp1	down_early	unchanged	236.797705966667	146.608474266667	273.317310066667	255.115031433333	106.06830304	89.21710056	81.5411588366667	80.8273078166667	125.1984154	116.3414681
Fuca1	up_late	unchanged	18.35634954	22.2246152333333	20.6911901633333	18.5344486533333	20.96742324	24.4816783433333	25.82861143	58.80637821	24.25485587	24.06133693
Fuca2	up_mid	unchanged	9.60643305933333	7.43337081833333	9.59226629833333	11.635005598	25.2059315633333	40.5536133333333	21.0417886933333	35.1674268033333	28.28074664	25.71880457
Fundc1	up_mid	unchanged	11.8260360933333	13.43498219	12.2389728266667	16.30424686	21.9999200333333	25.8866630966667	24.2241452733333	24.5732543	33.22830212	32.33251045
Fundc2	down_early	unchanged	22.1498483266667	18.3276983533333	18.34242945	14.8211959466667	7.89645729866667	7.803581864	4.380621298	5.11191987166667	11.25166437	13.74609121
Fuom	down_late	unchanged	11.757670016	10.944266483	14.8998411866667	13.0274490766667	13.2325492066667	6.54186334233333	4.503131186	2.210202927	5.952019463	5.176746884
Furin	up_early	unchanged	5.251608146	10.5526612866667	8.33152663766667	12.6388074833333	21.0087452366667	25.4167462933333	30.5762860166667	32.3663775066667	12.02104659	8.563933409
Fut11	up_mid	unchanged	2.35850097066667	3.06592809	3.06881903066667	3.858300157	6.714718134	11.46334095	13.2341538433333	19.5426118	8.041317769	6.491598036
Fut4	up_early	unchanged	0.192903431666667	0.466475227333333	0.817919631666667	1.40206386766667	2.43011588966667	3.03468372466667	3.80950421833333	3.53049460166667	2.017995778	1.759086265
Fut8	up_early	unchanged	7.01096505233333	6.736184672	9.89995038333333	14.8315309033333	35.20920957	66.6054525333333	72.1670085733333	191.118903666667	60.47430771	48.01386858
Fut9	down_early	down_si	5.14692058066667	2.27143363233333	3.447558111	3.81085689533333	1.93611529966667	0.736725999666667	0.449528233666667	0.0947704933333333	2.114779983	0.806068126
Fxyd5	down_late	unchanged	5.97856685366667	18.1303988053333	9.44707049333333	7.469790532	5.743121138	3.20370780433333	5.320469414	2.82870981166667	6.123965882	7.85683471
Fxyd6	down_early	up_si	38.04939452	9.36901851933333	17.23090145	12.449046004	8.923413054	7.891336134	2.07234895566667	1.13365974366667	6.609977528	16.29560439
Fyn	down_mid	unchanged	11.5652942866667	8.99516626466667	11.2377074966667	9.047523082	5.99753696366667	3.923474667	5.31733527933333	5.47675771666667	8.055402538	7.85746045
Fzd1	up_mid	unchanged	0.690209715	1.37241780666667	1.057930557	1.250049311	1.97327530766667	1.564621231	1.450157142	3.21855942833333	2.140004176	2.130261876
Fzd2	up_late	unchanged	1.857672927	3.458398007	2.97098115233333	2.76692509366667	2.518326975	2.30139197333333	2.04164668133333	5.487344883	1.12115906	1.254542044
Fzd4	up_trans	unchanged	0.595538086666667	0.611805423333333	1.08499851533333	1.070970615	1.21511498533333	1.321292055	1.118907511	2.49214210066667	1.683140006	1.710494023
Fzd5	down_early	unchanged	36.3936599	31.3817476133333	30.9148838333333	21.4291747966667	8.76282669533333	6.16072270366667	4.66823471933333	5.28042281	4.911733445	2.728704235
Fzd7	down_trans	unchanged	39.1535482933333	33.23246801	39.3639870333333	39.4233497433333	28.34633239	32.60144549	16.2832056466667	32.8244701066667	23.41075985	19.05320827
G3bp2	down_early	unchanged	282.640287133333	389.5725772	278.919695	250.395415	132.468150633333	96.8608873166667	108.577018033333	97.7528654066667	150.3418633	165.7048591
G6pc3	up_mid	unchanged	10.211875305	14.5049883133333	13.3572662366667	16.57087248	44.86953735	61.2163072366667	56.7971123866667	45.6659026	26.82281192	22.51106371
G6pdx	down_late	unchanged	46.8603298366667	42.84763666	48.61542182	49.9338922766667	45.0292160433333	29.8977649533333	33.2301462666667	21.6679470933333	55.89907133	50.7192657
Gaa	up_mid	unchanged	22.8674456666667	19.01001628	23.5405677033333	25.8351586666667	49.3544408733333	88.93782698	72.53946896	143.5629275	36.36727889	26.93073184
Gab2	up_mid	up_si	0.226716631333333	0.365038472666667	0.25688373	0.371622807333333	0.500895786	0.865178555	0.899154884666667	1.218376972	0.893260218	1.958090314
Gabarap	up_mid	unchanged	62.7577608366667	77.78976171	63.8506557466667	72.10257436	143.9728143	220.532267	232.693956866667	256.763627633333	210.0341599	181.3139614
Gabarapl1	up_trans	unchanged	28.6193392533333	28.47843155	31.0667221233333	33.95004559	47.1921345366667	64.49930476	36.1934724533333	46.3598398233333	46.67302018	53.080532
Gabarapl2	up_trans	unchanged	93.03139222	141.216724033333	219.307821	218.357698833333	163.423916166667	134.6299485	113.957591333333	89.1294352133333	223.6965045	227.710185
Gabbr1	down_early	unchanged	53.4337804633333	27.69463809	33.4996701466667	24.2164433866667	18.21078137	12.798490844	8.12396106	18.1986830313333	12.81757028	13.12395795
Gabrb3	down_mid	down_si	2.27050275266667	2.35246235066667	3.84283443566667	2.39525345633333	1.63132448133333	1.003767014	0.588163501333333	0.213280765333333	1.732028994	0.911239425
Gabre	up_early	down_si	0.280834371	0.226387294333333	0.398801013	0.895281753333333	3.14752089966667	5.08271229333333	1.87960243333333	1.161061837	2.124901249	0.91977344
Gadd45a	down_early	unchanged	112.095137733333	98.83220525	74.32630008	51.7204819166667	36.9778566633333	30.5164592266667	33.88045874	36.41096737	23.21541693	22.70423865
Gadd45b	up_trans	up_si	15.5441447066667	18.20899334	14.6042220066667	17.4157613533333	30.2763773933333	44.3010508266667	30.6947938333333	27.6435641466667	21.99351558	36.81313607
Gadd45g	up_trans	up_si	10.3415399876667	15.76746817	11.6306652136667	17.7371483133333	22.1584656666667	28.1783292666667	26.6397275633333	12.3917373533333	11.56628036	19.96293104
Gak	up_mid	unchanged	28.7811842366667	36.8228548466667	32.8234348166667	37.75145854	54.43949605	69.7322580366667	75.6184792666667	71.86066133	49.44380713	41.21077371
Galc	up_late	unchanged	3.88110448366667	3.87686565733333	3.04869242566667	3.45277098733333	4.488036872	5.24821634766667	4.88449824366667	9.44596640266667	5.990336343	4.385258693
Gale	up_mid	unchanged	18.1599365766667	20.3712303133333	21.0978469866667	21.3348931133333	34.6541502433333	43.1794477366667	67.4876016433333	63.5113106466667	25.33139578	29.48717555
Galk1	up_early	unchanged	110.6939416	104.419823933333	178.527219766667	247.198710333333	428.557354	524.490844533333	456.967327033333	343.7248449	214.2321788	182.8232885
Galk2	up_mid	unchanged	19.44618526	17.30352572	19.9105746266667	22.01777646	37.05339507	49.37673554	49.96137048	50.6802292766667	37.87059999	29.90317748
Galns	up_mid	unchanged	1.647915378	1.68669180633333	1.889368041	2.59800937566667	6.49819482533333	13.2473865586667	10.7259316766667	10.8400572476667	8.081167885	6.278087707
[truncated: 4,287 more rows]

## Sheet: ChIP ATAC Mnase all figures
chr	start	end	gata6_cluster	ptf_cluster	sox17_cluster	accessibility_d0	encode_cluster	siOct4	gata6_summit	gata6_best_motif_start	gata6_best_motif_end	gata6_best_motif_strand	gata6_best_motif_score	gata6_motifs_per_peak	mean_gata6_motif_score	sox17_best_motif_start	sox17_best_motif_end	sox17_best_motif_strand	sox17_best_motif_score	mean_sox17_motif_score	sox17_motifs_per_peak	octsox_best_motif_start	octsox_best_motif_end	octsox_best_motif_strand	octsox_best_motif_score	mean_octsox_motif_score	octsox_motifs_per_peak	esrrb_best_motif_start	esrrb_best_motif_end	esrrb_best_motif_strand	esrrb_best_motif_score	mean_esrrb_motif_score	esrrb_motifs_per_peak	H3K27me3_encode	DNase_encode	H3K27ac_encode	H3K4me1_encode	H3K4me3_encode	H3K9ac_encode	H3K9me3_encode	gata6_motifs_per_peak_group	gata6_score_motif_group	gata6_meanscore_motif_group	sox17_motifs_per_peak_group	sox17_score_motif_group	sox17_meanscore_motif_group	octsox_motifs_per_peak_group	octsox_score_motif_group	octsox_meanscore_motif_group
chr1	3062669	3063249	early	ptf_d0	sox17	moderate	enhancer_primed	unchanged	3062949	3063100	3063112	-	7.28704	1	7.28704	3062961	3062969	-	8.28409	8.28409	1	3063245	3063259	+	9.85366	8.117885	2	NA	NA	NA	NA	NA	NA	0.374816288802702	4.5995701961205	1.13897227592159	0.897792004133245	0.326491193028353	0.400108701052903	0.625181329475248	one	low	low	one	low	low	2_5	low	mid
chr1	4139158	4139524	transient	no_ptf	no_sox17	closed	heterochromatin_const	unchanged	4139275	4139316	4139328	+	8.23148	2	7.33796	4139374	4139382	-	9.19318	8.69318	2	4139338	4139352	+	12.0732	7.704617	3	4139320	4139330	-	6.49123	6.49123	1	0.461144595405574	1.31115171861349	1.24190492670348	1.22369368852219	0.558413497169292	0.654832285298312	0.892793692654046	2_5	low	low	2_5	mid	low	2_5	mid	mid
chr1	9755469	9756310	early	no_ptf	no_sox17	closed	heterochromatin_fac	unchanged	9755751	9755731	9755743	+	14.5	3	9.83642	9755825	9755833	+	7.47727	7.47727	1	9756066	9756080	-	9.33333	7.392953	3	9755843	9755853	-	9.57895	9.57895	1	0.637635895301901	0.533174424009822	1.2683225571643	0.995848910463464	0.285234743610916	0.793570067102103	0.659782468291804	2_5	high	mid	one	low	low	2_5	low	mid
chr1	63995598	63996447	transient	no_ptf	no_sox17	closed	heterochromatin_fac	unchanged	63995911	63995796	63995808	+	11.213	2	10.25465	NA	NA	NA	NA	NA	NA	63996440	63996454	+	7.60976	7.60976	1	NA	NA	NA	NA	NA	NA	0.966309502925298	0.43947531565728	0.423310056403046	0.862114770115065	0.248217291894362	0.462287434631803	0.671057396461406	2_5	mid	mid	none	none	none	one	low	mid
chr4	34910526	34911925	transient	ptf_d0	sox17	moderate	enhancer_active	decreased	34911509	34911506	34911518	-	10.25	2	8.39352	34910698	34910706	-	7.92045	7.92045	1	34911534	34911548	+	6.92683	5.756098	4	34910756	34910766	-	14.8246	10.94739	2	0.325505508874725	4.2354455786949	11.9081184701681	2.53724034855262	4.44894697903225	3.23187712450615	0.431882336861883	2_5	mid	mid	one	low	low	2_5	low	low
chr4	34912056	34912608	transient	ptf_d0	no_sox17	moderate	enhancer_active	unchanged	34912335	34912435	34912447	+	8.14815	2	7.962965	NA	NA	NA	NA	NA	NA	34912266	34912280	-	13.8699	8.486174	5	NA	NA	NA	NA	NA	NA	0.43448359274615	2.89714702534716	4.30715832232123	2.21681206062301	0.646554265804746	1.53184941266416	0.588838374220268	2_5	low	low	none	none	none	2_5	high	mid
chr4	35028074	35028609	early	no_ptf	no_sox17	closed	heterochromatin_const	unchanged	35028421	35028392	35028404	-	12.0926	2	11.2685	NA	NA	NA	NA	NA	NA	35028412	35028426	+	10.0244	10.0244	1	35028513	35028523	+	7.15789	7.15789	1	0.6309492408166	0.597628130809865	0.537603087155265	0.531502420279458	0.276248474694191	0.403282423133802	0.916135695921613	2_5	high	high	none	none	none	one	mid	high
chr4	35030265	35030742	transient	no_ptf	no_sox17	closed	heterochromatin_fac	unchanged	35030533	35030615	35030627	+	14.4907	4	10.863425	35030511	35030519	+	11.9659	9.66477	2	35030459	35030473	+	5.20325	5.20325	1	NA	NA	NA	NA	NA	NA	0.931621743063491	0.551325440767786	0.358244607087847	0.818143900937075	0.457093362154233	0.356381388106279	0.66359769568844	2_5	high	mid	2_5	high	mid	one	low	low
chr4	35052096	35052480	late	no_ptf	sox17	closed	naive	increased	35052324	35052325	35052337	+	10.9352	2	9.282415	35052337	35052345	+	8.28409	8.28409	1	NA	NA	NA	NA	NA	NA	NA	NA	NA	NA	NA	NA	0.71772044146574	0.396562550583833	0.862997647505578	0.448786845861742	0.311424238223513	0.51955826607863	0.342114613077135	2_5	mid	mid	one	low	low	none	none	none
chr4	35053937	35054757	late	ectopic_ptf	sox17	closed	heterochromatin_fac	increased	35054446	35054462	35054474	-	10.6944	3	8.385787	NA	NA	NA	NA	NA	NA	35054289	35054303	-	10.374	8.34418	3	NA	NA	NA	NA	NA	NA	0.617483860677221	0.324814093870151	0.42521647214004	0.475920293593884	0.223462266775455	0.408160528279985	0.730346956762568	2_5	mid	mid	none	none	none	2_5	mid	mid
chr4	35096722	35097364	late	ectopic_ptf	sox17	moderate	enhancer_active	unchanged	35096945	35096963	35096975	+	8	3	7.015433	NA	NA	NA	NA	NA	NA	35097024	35097038	-	10.0976	8.22766	2	NA	NA	NA	NA	NA	NA	0.442593426845293	2.49971337273477	1.64740587461217	3.41640517295893	5.74849710777083	2.81091647507917	0.699952347282794	2_5	low	low	none	none	none	2_5	mid	mid
chr4	35098349	35100269	early	ectopic_ptf	sox17	moderate	enhancer_active	unchanged	35098791	35099610	35099622	+	10.6389	7	7.849207	35099577	35099585	-	8.48864	8.21591	2	35100245	35100259	+	8.90244	7.35935	5	NA	NA	NA	NA	NA	NA	0.347174665188504	2.38199036560135	1.64206189487877	2.97493918874367	2.42916318898769	1.80888834474657	0.418252679921351	6_more	mid	low	2_5	low	low	2_5	low	mid
chr4	35100999	35101646	early	ptf_d0	sox17	closed	enhancer_poised	unchanged	35101235	35101562	35101574	+	8.75	3	8.111113	35101249	35101257	+	8.19318	7.78788	3	35101112	35101126	-	17.2358	11.23985	2	NA	NA	NA	NA	NA	NA	0.924582661921076	1.19506303945682	1.54156249374377	2.02999887714121	0.467776836473354	0.849303848685779	0.628096178065833	2_5	low	mid	2_5	low	low	2_5	high	high
chr1	64008711	64009717	transient	ptf_d0	sox17	moderate	enhancer_primed	unchanged	64009170	64009397	64009409	-	6.99074	1	6.99074	64009671	64009679	+	8.44318	8.176135	2	64009254	64009268	+	17.4146	10.035217	3	NA	NA	NA	NA	NA	NA	0.426864871117788	1.35117732950831	0.928242068137471	2.52866102830302	0.305714982158858	0.409557772216734	0.402213217751584	one	low	low	2_5	low	low	2_5	high	high
chr4	35118824	35119574	late	no_ptf	sox17	closed	heterochromatin_fac	unchanged	35119099	35119302	35119314	+	11.8056	2	9.50002	35118931	35118939	+	7.96591	7.96591	1	NA	NA	NA	NA	NA	NA	35119163	35119173	+	5.70175	5.70175	1	0.572568080459327	0.228515013815495	0.595930809009425	0.412058307935621	0.376834129467356	0.449416293287995	0.669819620671863	2_5	mid	mid	one	low	low	none	none	none
chr4	35120160	35120399	late	no_ptf	no_sox17	closed	enhancer_primed	unchanged	35120293	35120252	35120264	+	10.3981	1	10.3981	35120279	35120287	+	8.02273	8.02273	1	NA	NA	NA	NA	NA	NA	NA	NA	NA	NA	NA	NA	0.384385843128095	0.350315963512733	0.935745981106188	0.961560658926448	0.970433960856653	1.11254269381355	0.78924153663982	one	mid	mid	one	low	low	none	none	none
chr4	35129682	35130150	transient	no_ptf	no_sox17	closed	heterochromatin_fac	unchanged	35129996	35129894	35129906	+	6.51852	1	6.51852	35129982	35129990	-	10.9886	9.446957	3	35129862	35129876	+	7.52033	7.52033	1	NA	NA	NA	NA	NA	NA	0.703028874626167	0.659177924467773	0.524575282841073	0.597519187695083	0.316291114562333	0.517139309237904	0.665586202265632	one	low	low	2_5	mid	mid	one	low	mid
chr4	35145476	35147303	early	ptf_d0	sox17	closed	heterochromatin_fac	unchanged	35146347	35146632	35146644	+	8.62037	4	7.921295	35146225	35146233	+	9.98864	8.74091	5	35145699	35145713	-	7.05691	6.243903	6	35145626	35145636	-	8.50877	6.382456	5	0.561307002014532	0.485021077135963	0.820048771219212	0.775953878267362	0.28691779208094	0.550450266863487	0.686502794353213	2_5	low	low	2_5	mid	low	6_more	low	low
chr4	35151961	35152540	late	no_ptf	no_sox17	closed	naive	unchanged	35152208	35152285	35152297	+	7.87037	2	7.47685	NA	NA	NA	NA	NA	NA	35152270	35152284	-	9.11382	8.0813	2	NA	NA	NA	NA	NA	NA	0.424334416803568	0.532807027030946	0.311502392290898	0.62292273074839	0.253232667068582	0.62493523050204	0.624723151771831	2_5	low	low	none	none	none	2_5	low	mid
chr4	35155564	35156653	late	ectopic_ptf	sox17	moderate	promoter	unchanged	35156110	35156173	35156185	+	8.34259	2	7.61111	35156418	35156426	-	7.93182	7.93182	1	NA	NA	NA	NA	NA	NA	NA	NA	NA	NA	NA	NA	0.463006075140902	7.47204937979949	4.50585180642882	1.32100419264271	19.4109467082148	8.95610211900739	0.626672490262529	2_5	low	low	one	low	low	none	none	none
chr4	35165928	35166358	late	no_ptf	sox17	closed	heterochromatin_fac	unchanged	35166205	35166278	35166290	+	7.2037	1	7.2037	35166078	35166086	+	7.82955	7.82955	1	35166127	35166141	-	5.17073	5.17073	1	NA	NA	NA	NA	NA	NA	1.01358893239407	0.504416962247221	0.991938912856193	0.61099528000723	0.326734607051481	1.09052268078723	0.475646008058491	one	low	low	one	low	low	one	low	low
chr4	35175431	35176012	late	ptf_d0	sox17	moderate	enhancer_poised	unchanged	35175681	35175847	35175859	-	8.28704	2	7.958335	NA	NA	NA	NA	NA	NA	35175682	35175696	-	6.33333	6.33333	1	35175606	35175616	+	17.3333	11.43858	2	0.691857733414007	2.43821534646756	1.94517196443267	2.38961150331236	0.486844930730286	0.938878394675093	0.701813995758826	2_5	low	low	none	none	none	one	low	low
chr4	35187955	35188343	early	no_ptf	no_sox17	closed	heterochromatin_fac	unchanged	35188176	35188171	35188183	+	12.1574	2	10.657405	35188208	35188216	+	11.25	11.25	1	NA	NA	NA	NA	NA	NA	35188105	35188115	-	7.98246	7.25439	2	0.857627591808778	0.363516077556268	0.861005640397696	1.1338370584112	0.253132264474125	0.567359612297807	0.713193617194912	2_5	high	mid	one	high	high	none	none	none
chr4	35192801	35193213	transient	ptf_d0	no_sox17	accessible	enhancer_poised	unchanged	35193032	NA	NA	NA	NA	NA	NA	35193114	35193122	-	11.5	11.5	1	35192981	35192995	+	11.6585	8.425463	3	35192884	35192894	+	6.01754	6.01754	1	0.689672281637568	8.32360844177136	0.773762754300163	2.72254640948359	0.410593501998204	1.06295263425046	0.629324682964379	none	none	none	one	high	high	2_5	mid	mid
chr1	64037014	64037461	late	no_ptf	sox17	closed	heterochromatin_const	unchanged	64037264	64037342	64037354	+	11.6481	1	11.6481	NA	NA	NA	NA	NA	NA	NA	NA	NA	NA	NA	NA	NA	NA	NA	NA	NA	NA	0.366846943407975	0.308942821113732	1.21343449654034	1.05923612034664	0.412578072059633	1.039067091583	0.932784612188745	one	mid	high	none	none	none	none	none	none
chr4	35197630	35198040	late	no_ptf	no_sox17	closed	naive	unchanged	35197835	35197840	35197852	+	8.66667	1	8.66667	35197872	35197880	-	12.3182	12.3182	1	35197734	35197748	-	5.45528	5.45528	1	35197775	35197785	-	5.66667	5.66667	1	0.411655907118146	0.51121644447922	0.521530755407715	0.284607401227632	0.430394087201259	0.472898623651324	0.329556919533598	one	low	mid	one	high	high	one	low	low
chr4	35203649	35204171	transient	ptf_d0	no_sox17	moderate	enhancer_poised	unchanged	35203852	35204162	35204171	+	7.17593	1	7.17593	35203793	35203801	+	10.0795	10.0795	1	35203886	35203900	-	16.4959	13.3496	2	NA	NA	NA	NA	NA	NA	0.527978255790889	3.97532055647023	1.32458605841307	4.59588164742504	0.484263861265728	0.826686205412676	0.773325136443008	one	low	low	one	mid	high	2_5	high	high
chr4	35204925	35205621	transient	ptf_d0	no_sox17	closed	enhancer_primed	unchanged	35205280	35205000	35205012	-	8.72222	3	8.320987	NA	NA	NA	NA	NA	NA	35205277	35205291	-	12.4959	7.815707	3	35205313	35205323	+	9.96491	9.96491	1	0.340731748300908	0.859029161443112	0.614582225064904	1.24965375380304	0.415621447274976	0.334715255757572	0.503303224100915	2_5	low	mid	none	none	none	2_5	mid	mid
chr4	35329978	35330325	late	no_ptf	no_sox17	closed	heterochromatin_fac	unchanged	35330160	35330193	35330205	-	7.97222	1	7.97222	35330078	35330086	+	10.0795	10.0795	1	35330010	35330024	-	7.23577	6.531167	3	NA	NA	NA	NA	NA	NA	0.529499806960317	0.252624625596767	0.586320896822764	0.43786369353136	0.283041264022941	0.574957850646092	0.672030671407951	one	low	low	one	mid	high	2_5	low	low
chr4	35700639	35701141	transient	ectopic_ptf	no_sox17	closed	naive	unchanged	35700965	35700830	35700842	+	9.62963	3	7.71605	35700740	35700748	-	8.70455	8.70455	1	NA	NA	NA	NA	NA	NA	NA	NA	NA	NA	NA	NA	0.519217407223217	0.333567789958339	0.254856066622795	0.173821711754937	0.238220931230735	0.243400176322209	0.533962648868538	2_5	mid	low	one	low	low	none	none	none
chr4	35707917	35708443	transient	no_ptf	no_sox17	moderate	enhancer_poised	unchanged	35708322	35707991	35708003	-	7.23148	1	7.23148	35708215	35708223	+	9.42045	8.08712	3	35708164	35708178	+	8.93496	7.737802	4	35708240	35708250	+	17.5439	12.04388	2	0.77172665158911	1.70071079012875	1.11604971785057	2.45722726915378	0.451596919998886	0.915725868194432	0.53982567669247	one	low	low	2_5	mid	low	2_5	low	mid
chr4	35987707	35988163	early	no_ptf	sox17	closed	naive	unchanged	35987960	35987978	35987990	+	14.6944	4	9.960638	35988027	35988035	-	7.82955	7.82955	1	35987803	35987817	-	6.76423	6.76423	1	NA	NA	NA	NA	NA	NA	0.538793042388741	0.433756694800164	0.280565231238252	0.243901355218735	0.215384470649036	0.213582463918453	0.65587835023416	2_5	high	mid	one	low	low	one	low	low
chr4	35990117	35990852	transient	ptf_d0	sox17	closed	heterochromatin_const	unchanged	35990665	35990365	35990377	-	6.85185	1	6.85185	35990256	35990264	-	12.3409	10.59469	3	NA	NA	NA	NA	NA	NA	35990296	35990306	-	6.31579	6.31579	1	0.302301749279785	1.5747003094585	1.64452177131494	0.598557851194008	0.209413288655735	0.330503357986294	0.86890715458988	one	low	low	2_5	high	high	none	none	none
chr1	64040809	64041475	early	no_ptf	sox17	closed	enhancer_primed	unchanged	64041102	64041101	64041113	+	10	3	9.25926	64041006	64041014	-	10.7614	9.18752	2	64041165	64041179	-	13.2602	13.2602	1	NA	NA	NA	NA	NA	NA	0.506843609364686	0.423556270546042	1.44213378730458	1.57082655615872	0.508632714407697	0.537557211376429	0.681886733260875	2_5	mid	mid	2_5	mid	mid	one	high	high
chr4	35995205	35995805	early	no_ptf	sox17	closed	naive	unchanged	35995437	35995465	35995477	-	10.3981	3	8.577143	35995385	35995393	+	9.65909	8.97159	2	35995643	35995657	+	11.6016	7.213004	5	35995483	35995493	-	9.59649	9.59649	1	0.242135133849695	0.203229995257337	0.321798487796392	0.4446566696563	0.24632155660232	0.291195148678767	0.563452307498738	2_5	mid	mid	2_5	mid	low	2_5	mid	mid
chr4	36203158	36203426	transient	no_ptf	no_sox17	closed	heterochromatin_fac	unchanged	36203310	36203315	36203327	-	13.1481	2	9.70368	36203218	36203226	+	12.0568	12.0568	1	NA	NA	NA	NA	NA	NA	NA	NA	NA	NA	NA	NA	0.972563949350952	0.469676219988571	0.960983192118089	0.41499633574531	0.472584525198896	0.539655198419869	0.777793727070478	2_5	high	mid	one	high	high	none	none	none
chr4	36550399	36551250	transient	ptf_d0	no_sox17	moderate	naive	unchanged	36550892	36550865	36550877	-	8.7963	2	8.685185	36551159	36551167	-	9.96591	9.10985	3	36550814	36550828	+	11.1057	7.905153	3	NA	NA	NA	NA	NA	NA	0.199455530224853	1.94698390610376	0.688395309947733	0.387491185780589	0.165638656098351	0.361543918371397	0.590379672587693	2_5	low	mid	2_5	mid	mid	2_5	mid	mid
chr4	36656156	36656453	transient	no_ptf	no_sox17	closed	heterochromatin_fac	unchanged	36656338	36656215	36656227	+	14.0463	2	12.55095	36656239	36656247	-	9.75	8.628787	3	36656344	36656358	+	12.8943	12.8943	1	NA	NA	NA	NA	NA	NA	0.697758500417013	0.319735005427282	0.430766819678933	0.293799660946055	0.40264952012737	0.327924591066715	0.975689382525212	2_5	high	high	2_5	mid	low	one	mid	high
chr4	37518528	37518720	late	no_ptf	sox17	closed	heterochromatin_fac	unchanged	37518647	37518615	37518627	+	6.30556	1	6.30556	37518626	37518634	+	10.2614	10.2614	1	NA	NA	NA	NA	NA	NA	NA	NA	NA	NA	NA	NA	1.15724888396168	0.336558720531841	0.771498352768349	0.466631216319492	0.763654761628693	0.507258351806325	0.571570341291328	one	low	low	one	mid	high	none	none	none
chr4	37675400	37675904	early	ptf_d0	no_sox17	closed	naive	decreased	37675743	37675427	37675439	-	13.1204	3	10.441377	37675706	37675714	+	12.3182	9.994325	2	37675793	37675807	+	11.0081	8.07316	3	37675754	37675764	+	6.91228	6.91228	1	0.25857851034331	1.23980356529148	1.2121019772869	0.33746049282628	0.221660468884278	0.286959510270883	0.606196739049141	2_5	high	mid	2_5	high	mid	2_5	mid	mid
chr4	38371123	38371464	early	ptf_d0	sox17	moderate	enhancer_primed	unchanged	38371280	NA	NA	NA	NA	NA	NA	38371284	38371292	+	7.47727	7.335225	2	38371161	38371175	+	14.8374	14.8374	1	NA	NA	NA	NA	NA	NA	0.651588814430035	16.7175651532637	0.823424200597762	1.06140664061635	0.288021462216893	0.599630040938936	0.592455829675255	none	none	none	2_5	low	low	one	high	high
chr1	64079540	64080126	transient	no_ptf	no_sox17	closed	enhancer_primed	unchanged	64079648	64079633	64079645	-	11.537	3	9.027763	NA	NA	NA	NA	NA	NA	64079774	64079788	+	6.34146	6.34146	1	NA	NA	NA	NA	NA	NA	0.379166869830447	1.55723600749942	0.65650219675438	1.02794840295919	0.502414075416556	0.377253095414051	0.711095946224662	2_5	mid	mid	none	none	none	one	low	low
chr4	39555992	39556382	early	ptf_d0	sox17	moderate	enhancer_primed	unchanged	39556243	NA	NA	NA	NA	NA	NA	39556321	39556329	+	9.07955	9.07955	1	39556028	39556042	+	5.33333	5.33333	1	NA	NA	NA	NA	NA	NA	0.47111905901341	2.40038892105095	0.99269037315552	0.860415381896356	0.321747264165695	0.422347993679856	0.660583707286887	none	none	none	one	mid	mid	one	low	low
chr4	40120554	40121853	early	ptf_d0	sox17	closed	naive	decreased	40121142	40120967	40120979	+	9.39815	7	7.92328	40120700	40120708	-	11.3409	10.143945	6	40121028	40121042	-	10.9837	9.991867	3	40121117	40121127	+	12.4561	11.026295	2	0.312492855069955	0.319678410061914	0.542942712038306	0.428665779486067	0.141061631066877	0.429621643157722	0.531565455985105	6_more	mid	low	6_more	high	high	2_5	mid	high
chr4	40152020	40152936	late	no_ptf	no_sox17	closed	naive	unchanged	40152529	40152447	40152459	+	9.40741	5	7.972222	NA	NA	NA	NA	NA	NA	40152792	40152806	+	5.90244	5.90244	1	NA	NA	NA	NA	NA	NA	0.576104211175835	0.311630783745582	0.534020769934505	0.442208571065451	0.130553392443045	0.547589760271352	0.614626227241336	2_5	mid	low	none	none	none	one	low	low
chr4	40198123	40198437	transient	no_ptf	no_sox17	closed	enhancer_primed	unchanged	40198267	40198287	40198299	+	6.46296	1	6.46296	NA	NA	NA	NA	NA	NA	40198306	40198320	-	7.60976	6.8313	4	NA	NA	NA	NA	NA	NA	0.632783261503245	0.497500793715688	1.16764605761434	1.46943553716125	0.470678133635006	0.629658698665675	0.602426840773962	one	low	low	none	none	none	2_5	low	low
chr4	40204207	40204626	transient	no_ptf	no_sox17	moderate	heterochromatin_const	unchanged	40204377	NA	NA	NA	NA	NA	NA	40204332	40204340	+	7.65909	7.65909	1	40204362	40204376	+	10.122	10.122	1	40204309	40204319	-	5.31579	5.31579	1	0.565988775220601	0.890488169434441	1.14148748734568	2.22017109665063	0.717280385190153	0.82051129705279	0.963486604980637	none	none	none	one	low	low	one	mid	high
chr1	64087526	64087969	transient	no_ptf	no_sox17	closed	enhancer_primed	unchanged	64087740	64087870	64087882	-	8.78704	2	8.63426	64087901	64087909	-	10.2386	10.2386	1	64087704	64087718	+	13.1951	13.1951	1	64087761	64087771	+	7.2807	7.2807	1	0.501561593048853	0.498497795866456	0.748061166235083	1.66511818909475	0.421850519125257	0.485005248261846	0.50056393432544	2_5	low	mid	one	mid	high	one	high	high
chr4	40222313	40222657	late	ptf_d0	no_sox17	moderate	enhancer_poised	unchanged	40222465	40222476	40222488	+	7.22222	1	7.22222	40222361	40222369	-	12.0568	10.113625	2	40222353	40222367	-	10.439	7.878035	2	NA	NA	NA	NA	NA	NA	0.757695169843183	1.42766659983982	0.904654530102506	2.37262987554311	0.450842985147233	1.13092262543175	0.644621578215611	one	low	low	2_5	high	high	2_5	mid	mid
chr4	40232918	40233533	transient	ptf_d0	no_sox17	accessible	enhancer_primed	decreased	40233328	40233193	40233205	-	7.87037	3	7.746913	NA	NA	NA	NA	NA	NA	NA	NA	NA	NA	NA	NA	NA	NA	NA	NA	NA	NA	0.298758427667041	5.36088586360753	2.88669452754002	1.2058978316023	0.387216620190569	0.598156712383828	0.659594112319086	2_5	low	low	none	none	none	none	none	none
chr4	40237933	40239472	early	ptf_d0	sox17	moderate	enhancer_active	unchanged	40238582	40239344	40239356	+	8.25	6	7.300927	40238082	40238090	-	9.98864	8.977275	2	40238596	40238610	+	10.6016	8.82655	3	40238643	40238653	-	6.14035	6.14035	1	0.433122389318991	4.36020967714238	3.3248868516733	2.10477372501507	3.61673953160231	1.93559674363425	0.691247608421657	6_more	low	low	2_5	mid	low	2_5	mid	mid
chr4	40298898	40299726	early	ectopic_ptf	sox17	closed	heterochromatin_fac	unchanged	40299346	40299312	40299324	-	8.75	3	7.839507	40299573	40299581	-	8.88636	8.88636	1	40299097	40299111	-	7.92683	6.674795	2	NA	NA	NA	NA	NA	NA	1.68942741658774	0.510341553381944	0.536511452584701	0.440714855478297	0.376238582784324	0.40597275615599	0.804381891345649	2_5	low	low	one	low	low	2_5	low	low
chr4	40301086	40301360	late	ectopic_ptf	no_sox17	accessible	enhancer_poised	unchanged	40301223	NA	NA	NA	NA	NA	NA	NA	NA	NA	NA	NA	NA	40301140	40301154	-	6.09756	6.09756	1	NA	NA	NA	NA	NA	NA	1.90253385712449	9.63246088629482	0.771031219542566	1.11251779493043	0.769955432379901	0.987733129103113	0.873658358462033	none	none	none	none	none	none	one	low	low
chr4	40309265	40310714	early	ectopic_ptf	sox17	closed	naive	unchanged	40309894	40309862	40309874	-	14.3148	9	9.331276	40309291	40309299	+	9.5	9.5	1	40309637	40309651	-	6.65854	6.15447	3	40309801	40309811	+	14.4737	14.4737	1	0.664979087899597	0.249743796867268	0.2859747640721	0.233642025937233	0.200084644603017	0.324291309380396	0.391325514576328	6_more	high	mid	one	mid	mid	2_5	low	low
chr4	40457601	40457999	transient	ptf_d0	no_sox17	closed	enhancer_primed	unchanged	40457807	40457946	40457958	+	7.89815	2	7.592595	40457813	40457821	+	9.75	9.75	1	NA	NA	NA	NA	NA	NA	NA	NA	NA	NA	NA	NA	0.327446153801578	1.903178058589	0.616837267260357	1.0846590921497	0.315279982473922	0.376692975478206	0.635914628495693	2_5	low	low	one	mid	mid	none	none	none
chr1	64104751	64105818	early	no_ptf	sox17	closed	enhancer_primed	decreased	64105497	64105469	64105481	-	10.7685	6	8.177467	64105499	64105507	+	9.28409	8.34091	2	64105482	64105496	-	6.89431	6.13008	2	64105308	64105318	+	16.1579	15.9737	2	0.366420531995392	0.378122366694303	0.937085235053836	1.33759711690625	0.198384623142659	0.88167991747451	0.631803802349965	6_more	mid	mid	2_5	mid	low	2_5	low	low
chr4	40592388	40592621	transient	no_ptf	no_sox17	closed	heterochromatin_const	unchanged	40592504	40592581	40592593	-	10.3611	3	8.47222	NA	NA	NA	NA	NA	NA	NA	NA	NA	NA	NA	NA	NA	NA	NA	NA	NA	NA	0.724373055443948	0.636672916831146	1.45579527725024	1.58044847043799	0.782644211585013	0.832139209000185	1.53067716922397	2_5	mid	mid	none	none	none	none	none	none
chr4	40702389	40703503	transient	ptf_d0	sox17	moderate	promoter	unchanged	40702851	40702851	40702863	-	14.3056	1	14.3056	40702943	40702951	-	9.26136	8.85227	2	40702866	40702880	+	9.44715	7.904062	5	40703043	40703053	+	16.3684	16.3684	1	0.550415164595803	9.71242691676328	11.9776609954845	1.11286282798164	29.0954074313109	11.0785760542247	0.662765844349549	one	high	high	2_5	mid	low	2_5	low	mid
chr4	40703857	40704459	late	no_ptf	sox17	moderate	enhancer_active	unchanged	40704084	40703876	40703888	-	8.60185	2	7.98611	40704391	40704399	+	11.5682	8.724438	4	40704137	40704151	+	10.5122	8.92683	2	NA	NA	NA	NA	NA	NA	0.496847991912737	1.43465439412406	4.18566580597811	3.95444893126377	2.42042186487088	3.62518089714224	0.600986864519344	2_5	low	low	2_5	high	low	2_5	mid	mid
chr4	40710224	40710678	late	no_ptf	no_sox17	closed	heterochromatin_fac	unchanged	40710363	40710492	40710504	+	10.463	7	8.58863	NA	NA	NA	NA	NA	NA	40710273	40710287	-	6.87805	6.76423	2	40710566	40710576	+	5.57895	5.57895	1	0.546581348660544	0.553252303609315	0.537077594209821	0.784324904062751	0.278970600778203	0.48171746065248	0.583344954326414	6_more	mid	mid	none	none	none	2_5	low	low
chr4	40772880	40773220	transient	no_ptf	no_sox17	moderate	promoter	unchanged	40773040	40773025	40773037	-	14.1389	3	11.57716	NA	NA	NA	NA	NA	NA	NA	NA	NA	NA	NA	NA	NA	NA	NA	NA	NA	NA	0.584393953270644	3.23096371710568	2.05661016132369	0.596807139700688	5.53968125149653	2.69138698405253	0.678512639507853	2_5	high	high	none	none	none	none	none	none
chr4	40780586	40781578	late	ectopic_ptf	sox17	moderate	enhancer_active	increased	40780758	40780667	40780679	+	8.72222	4	8.590275	40780890	40780898	+	10.9886	9.416657	3	40780716	40780730	+	7.47967	7.47967	1	NA	NA	NA	NA	NA	NA	0.370436356885543	4.90604827237378	11.5540825709786	1.94368613381337	2.89040379971739	3.0091267108225	0.667502479867698	2_5	low	mid	2_5	mid	mid	one	low	mid
chr4	40781835	40782086	late	ectopic_ptf	sox17	moderate	enhancer_active	unchanged	40781929	40781855	40781867	-	9.00926	3	8.07099	NA	NA	NA	NA	NA	NA	NA	NA	NA	NA	NA	NA	NA	NA	NA	NA	NA	NA	0.578809084899669	2.01935549623521	14.8258585431929	4.45148773356633	1.40307678854722	5.80670144289821	0.57325026836437	2_5	mid	mid	none	none	none	none	none	none
chr4	40813628	40814115	late	no_ptf	sox17	closed	heterochromatin_const	increased	40813894	40813711	40813723	+	6.53704	1	6.53704	40814085	40814093	+	10.2614	9.318193	3	40813657	40813671	+	6.12195	6.12195	1	NA	NA	NA	NA	NA	NA	0.565923304975039	0.289618558710127	0.65986716701061	0.661634622227158	0.288492568854491	0.701112224149817	2.03887578021482	one	low	low	2_5	mid	mid	one	low	low
chr4	40825224	40825555	late	ptf_d0	sox17	accessible	enhancer_active	unchanged	40825386	40825374	40825386	-	8.24074	1	8.24074	40825362	40825370	+	8.19318	7.795453	3	NA	NA	NA	NA	NA	NA	NA	NA	NA	NA	NA	NA	0.555094963792236	6.23873524258486	5.16209007304145	2.80996101998041	0.681679717587199	1.10639556391434	0.571486489435118	one	low	mid	2_5	low	low	none	none	none
chr1	64146014	64146373	late	no_ptf	no_sox17	closed	heterochromatin_fac	unchanged	64146265	64146082	64146094	-	8.28704	3	7.459877	64146252	64146260	+	9.28409	8.448863	4	64146294	64146308	-	7.9187	6.436317	3	NA	NA	NA	NA	NA	NA	0.791490195082668	0.466437411028095	0.657448537086616	0.517565869290373	0.349530454107579	0.527880229810802	0.864701228880513	2_5	low	low	2_5	mid	low	2_5	low	low
chr4	40839204	40839909	transient	no_ptf	no_sox17	moderate	enhancer_active	unchanged	40839496	40839873	40839885	-	9.52778	5	7.153702	NA	NA	NA	NA	NA	NA	40839574	40839588	+	5.69919	5.65041	2	NA	NA	NA	NA	NA	NA	0.836403761349079	3.34039759019053	5.54251575048014	3.79478408659121	4.23943922482813	2.84303593266728	0.533276081623667	2_5	mid	low	none	none	none	2_5	low	low
chr4	40846515	40847358	early	ectopic_ptf	sox17	closed	enhancer_primed	unchanged	40846798	40846991	40847003	-	10.8241	3	9.398157	40846686	40846694	-	11.5682	9.47728	2	40847019	40847033	+	8.55285	7.585367	3	NA	NA	NA	NA	NA	NA	0.418167680822859	0.451263457322486	1.07815295896472	1.60803266500833	0.296572757115349	0.550017265265966	0.573401888140628	2_5	mid	mid	2_5	high	mid	2_5	low	mid
chr4	40854821	40855237	transient	no_ptf	no_sox17	moderate	promoter	unchanged	40855078	40855076	40855088	+	9.02778	1	9.02778	NA	NA	NA	NA	NA	NA	40855041	40855055	-	6.03252	6.03252	1	NA	NA	NA	NA	NA	NA	1.088759379695	1.99645314745397	4.95143537694164	2.84688247704207	7.29159635222894	4.63099502290373	0.563553458285072	one	mid	mid	none	none	none	one	low	low
chr4	40855432	40856064	early	no_ptf	sox17	moderate	enhancer_poised	unchanged	40855665	40855546	40855558	+	8.87963	4	8.38889	40855836	40855844	+	8.17045	8.17045	1	40855987	40856001	-	5.7561	5.7561	1	NA	NA	NA	NA	NA	NA	0.926749645773367	0.719087293186432	0.528029968479888	2.42099478847052	0.425123612655807	1.22021747436303	0.503436717304616	2_5	low	mid	one	low	low	one	low	low
chr4	40874773	40875205	early	no_ptf	sox17	closed	heterochromatin_fac	unchanged	40875000	40875012	40875024	+	9.55556	1	9.55556	40874989	40874997	-	11.9886	10.43748	2	40874839	40874853	-	8.36585	8.36585	1	NA	NA	NA	NA	NA	NA	2.05733134926521	0.511191026779722	0.75636811616497	0.822629288013366	0.486745059052671	1.0867918277491	0.644608457458625	one	mid	mid	2_5	high	high	one	low	mid
chr4	40876478	40877205	early	no_ptf	sox17	moderate	enhancer_active	unchanged	40876938	40876856	40876868	+	8.63889	2	7.699075	NA	NA	NA	NA	NA	NA	NA	NA	NA	NA	NA	NA	NA	NA	NA	NA	NA	NA	0.452568794119733	4.62357920486986	3.49934776105047	2.86634802895146	4.50501654211245	2.97808868968007	0.702040688389532	2_5	low	low	none	none	none	none	none	none
chr4	40877298	40878012	late	no_ptf	sox17	closed	enhancer_poised	increased	40877773	40877750	40877762	+	10.5741	3	8.246923	40877739	40877747	+	7.28409	7.28409	1	40877686	40877700	-	5.87805	5.825205	2	NA	NA	NA	NA	NA	NA	0.792950714485263	1.38749998371164	2.04288540907277	3.74980867787965	3.22622109888336	3.56944045249599	0.50991473856758	2_5	mid	mid	one	low	low	2_5	low	low
chr4	40898361	40898992	early	no_ptf	sox17	moderate	enhancer_active	unchanged	40898692	40898670	40898682	-	13.0278	1	13.0278	40898743	40898751	+	12.8295	12.8295	1	NA	NA	NA	NA	NA	NA	40898746	40898756	-	5.29825	5.29825	1	0.734231312457065	2.34832376975437	11.515129394603	1.74015283654057	0.89969229929041	1.69572210775376	1.43665457158937	one	high	high	one	high	high	none	none	none
chr4	40919767	40920133	early	no_ptf	no_sox17	closed	heterochromatin_fac	unchanged	40919985	40919995	40920007	+	14.5648	2	14.06945	40920022	40920030	-	10.0568	9.232945	2	40920017	40920031	-	5.90244	5.90244	1	40920121	40920131	-	11.2105	11.2105	1	0.898954954440016	0.280961082560036	1.1206130409279	1.20386002607514	0.559677473419456	1.00210920537331	0.475974864514492	2_5	high	high	2_5	mid	mid	one	low	low
chr1	64217740	64218193	late	no_ptf	no_sox17	closed	naive	unchanged	64218008	64218059	64218071	+	10.5463	4	8.50926	64217857	64217865	+	9.28409	9.28409	1	NA	NA	NA	NA	NA	NA	NA	NA	NA	NA	NA	NA	0.778179591465055	0.11784435542992	0.77809731985245	0.227516979685821	0.216810857871877	0.272977271288234	0.544356189052768	2_5	mid	mid	one	mid	mid	none	none	none
chr4	40946675	40947129	late	no_ptf	sox17	closed	enhancer_primed	unchanged	40947000	40947112	40947124	+	8.36111	2	7.574075	40946833	40946841	+	11.3409	11.3409	1	NA	NA	NA	NA	NA	NA	40946754	40946764	-	13.8421	13.8421	1	0.404705799593018	0.644833368812286	0.935837130685172	1.708229524552	1.6141501214683	2.56614818752866	0.654949375776614	2_5	low	low	one	high	high	none	none	none
chr4	41069596	41070024	late	no_ptf	sox17	closed	heterochromatin_fac	increased	41069774	41069910	41069922	-	7.99074	2	7.583335	41069765	41069773	-	12.0568	11.75565	2	NA	NA	NA	NA	NA	NA	41069650	41069660	-	6.08772	6.08772	1	0.768732507768799	0.605250012718923	0.962178452284984	1.09531085741872	0.229475043495235	0.836429909351554	0.597193520292215	2_5	low	low	2_5	high	high	none	none	none
chr4	41124326	41124534	late	no_ptf	no_sox17	accessible	promoter	unchanged	41124395	NA	NA	NA	NA	NA	NA	41124395	41124403	+	12.0568	10.130675	2	NA	NA	NA	NA	NA	NA	NA	NA	NA	NA	NA	NA	0.441674117825071	48.9272610110798	1.15831586537053	0.958455668968649	10.6123187778453	2.13507430205325	0.405599394457189	none	none	none	2_5	high	high	none	none	none
chr4	41235219	41236205	transient	no_ptf	no_sox17	moderate	enhancer_primed	unchanged	41235812	41235819	41235831	-	14.1667	2	12.1065	NA	NA	NA	NA	NA	NA	41235882	41235896	-	9.93496	9.135503	3	41235766	41235776	+	16.9474	16.9474	1	0.212669959012652	1.11844235457808	0.968972890684898	1.27513865862297	0.284959850286484	0.690872400929731	0.298377037551389	2_5	high	high	none	none	none	2_5	low	high
chr4	41236349	41237594	early	ptf_d0	sox17	closed	enhancer_primed	unchanged	41236965	41236891	41236903	-	14.6389	5	11.683348	41237438	41237446	+	7.38636	7.38636	1	41236566	41236580	-	6.18699	5.731705	2	NA	NA	NA	NA	NA	NA	0.478780588221733	0.458560317929243	0.804608859343574	1.19555216003387	0.174941547063284	1.01109380612549	0.549562264468855	2_5	high	high	one	low	low	2_5	low	low
chr4	41242159	41242520	transient	no_ptf	no_sox17	moderate	heterochromatin_fac	unchanged	41242303	41242337	41242349	-	12.4352	4	8.41204	41242223	41242231	-	8.93182	8.93182	1	NA	NA	NA	NA	NA	NA	41242471	41242481	+	6.94737	6.94737	1	0.828538756596864	0.622630895765582	1.09193211870801	1.0774322792817	0.619658591802166	0.546093593899687	0.449386924082571	2_5	high	mid	one	low	low	none	none	none
chr4	41259132	41259768	transient	ptf_d0	no_sox17	moderate	enhancer_primed	unchanged	41259542	41259639	41259651	+	14.3426	1	14.3426	NA	NA	NA	NA	NA	NA	41259266	41259280	-	14.374	8.930898	4	NA	NA	NA	NA	NA	NA	0.288893762602563	5.3867316922681	1.48176688395902	1.60752558398994	0.521307488432648	0.98799098377689	0.566718221280495	one	high	high	none	none	none	2_5	high	mid
chr4	41307193	41307814	transient	ptf_d0	no_sox17	moderate	enhancer_active	unchanged	41307480	41307477	41307489	-	9.5	2	8.087965	41307377	41307385	+	8.75	8.75	1	NA	NA	NA	NA	NA	NA	NA	NA	NA	NA	NA	NA	0.457560354323153	2.1689352592633	4.97770117955129	2.39621647780945	1.42208029743224	2.26701902576122	0.738913689652926	2_5	mid	mid	one	low	low	none	none	none
chr4	41308423	41308966	transient	no_ptf	no_sox17	moderate	enhancer_primed	unchanged	41308768	41308760	41308772	-	11.75	5	9.209262	41308927	41308935	-	12.3182	12.3182	1	41308549	41308563	+	7.5935	7.5935	1	41308853	41308863	-	6.94737	6.94737	1	0.40919297554446	0.679888237919884	1.50438239501609	2.12621897547462	0.494569173421554	0.733104346759402	0.519878788951751	2_5	mid	mid	one	high	high	one	low	mid
chr1	64304357	64305207	transient	ptf_d0	no_sox17	moderate	enhancer_primed	unchanged	64304786	64304765	64304777	-	11.1389	4	8.756947	64305160	64305168	-	7.95455	7.95455	1	64304958	64304972	-	7.55285	6.52439	2	64304807	64304817	-	5.92982	5.92982	1	0.198563437551106	0.600263001508621	3.79951562194025	1.54267977113427	1.38086769923874	1.27760502129546	0.48022485397358	2_5	mid	mid	one	low	low	2_5	low	low
chr4	41311988	41312428	early	no_ptf	sox17	closed	enhancer_primed	unchanged	41312176	41312251	41312263	+	10.3796	5	8.203698	NA	NA	NA	NA	NA	NA	NA	NA	NA	NA	NA	NA	NA	NA	NA	NA	NA	NA	0.417582802307341	0.407401636287934	0.583573958757782	1.02594363209462	0.47641412660902	0.781432378203677	0.666877457301923	2_5	mid	mid	none	none	none	none	none	none
chr4	41350997	41351309	early	ectopic_ptf	no_sox17	moderate	enhancer_primed	unchanged	41351094	NA	NA	NA	NA	NA	NA	NA	NA	NA	NA	NA	NA	NA	NA	NA	NA	NA	NA	41351117	41351127	-	5.10526	5.10526	1	0.46564448817249	0.842891779635365	0.755402412187199	1.57341187341795	0.883455628606346	1.0784909486627	0.704038478306692	none	none	none	none	none	none	none	none	none
chr4	41362485	41363122	transient	no_ptf	no_sox17	moderate	enhancer_poised	unchanged	41362912	41362837	41362849	+	12.6852	3	8.746917	41362500	41362508	-	7.36364	7.36364	1	41362590	41362604	+	10.1789	8.392967	3	41362734	41362744	-	6.94737	6.94737	1	0.761848083374127	0.430483542509567	2.1207863626476	2.63375451407986	0.629578155180003	1.99620586096149	0.495588506808375	2_5	high	mid	one	low	low	2_5	mid	mid
chr4	41380756	41381933	early	no_ptf	no_sox17	closed	enhancer_primed	unchanged	41381405	41381402	41381414	-	14.0926	8	8.461806	41381930	41381938	+	10.7614	10.22161	2	41381306	41381320	-	8.21138	7.601625	2	41381114	41381124	-	10.193	7.929835	2	0.415680632737173	0.436838386648142	0.881250856696984	0.787082729781167	0.233566866628935	0.488171791652658	0.669642570452871	6_more	high	mid	2_5	mid	high	2_5	low	mid
chr4	41416602	41417407	late	no_ptf	sox17	closed	naive	increased	41417115	41416906	41416918	+	14.0185	2	10.347215	41416756	41416764	-	12.0341	11.14205	4	41417232	41417246	+	12.2683	8.491872	4	NA	NA	NA	NA	NA	NA	0.20966325704154	0.458607842472667	0.279889806313965	0.483793804581524	0.148267825868384	0.304281765230723	0.389102923931068	2_5	high	mid	2_5	high	high	2_5	mid	mid
chr4	41439271	41440057	transient	no_ptf	no_sox17	closed	naive	unchanged	41439563	41439614	41439626	+	8	1	8	41439673	41439681	-	10.8295	9.65907	2	41440027	41440041	+	9.78049	7.336043	3	41439633	41439643	+	7.68421	7.68421	1	0.46752273031865	0.353884537380571	0.567064355701326	0.64305476617616	0.267818286468873	0.464033389322903	0.52732376555807	one	low	mid	2_5	mid	mid	2_5	low	mid
chr4	41466572	41467963	early	ptf_d0	sox17	closed	naive	unchanged	41467435	41467343	41467355	-	13.6481	8	10.043974	41466651	41466659	-	10.2386	8.51135	3	41467635	41467649	+	7.45528	6.691055	2	41467256	41467266	-	7.2807	7.2807	1	0.301058977711021	0.281560658414965	0.46791211252395	0.421692958942874	0.266364847443919	0.654354270537209	0.467212222949211	6_more	high	mid	2_5	mid	low	2_5	low	low
chr4	41493775	41494088	late	no_ptf	no_sox17	closed	heterochromatin_fac	unchanged	41493974	41493861	41493873	-	10.1296	2	9.884245	41494006	41494014	-	9.77273	9.77273	1	41493893	41493907	+	6.52846	6.52846	1	NA	NA	NA	NA	NA	NA	1.86341045101005	0.425475330628633	0.706320236172137	1.34314750863353	0.47218189764023	0.686445127731623	0.967098070434495	2_5	mid	mid	one	mid	mid	one	low	low
chr4	41496298	41496687	late	no_ptf	sox17	closed	heterochromatin_fac	unchanged	41496517	41496494	41496506	-	10.037	2	9.25924	41496409	41496417	+	11.25	11.25	1	41496298	41496312	-	5.41463	5.41463	1	41496323	41496333	-	5.91228	5.91228	2	1.34008811530105	0.391465345563476	0.548249436927288	0.433280262753054	0.434870238620206	0.926389930799123	0.960649937517699	2_5	mid	mid	one	high	high	one	low	low
chr1	9816285	9816595	late	no_ptf	sox17	closed	heterochromatin_fac	unchanged	9816421	9816439	9816451	-	7.27778	1	7.27778	NA	NA	NA	NA	NA	NA	NA	NA	NA	NA	NA	NA	NA	NA	NA	NA	NA	NA	0.716747695873039	0.676124974956387	0.412702404660139	0.402718905436758	0.316823608438582	0.478877383420981	0.613500787694494	one	low	low	none	none	none	none	none	none
chr1	64305501	64306003	transient	ptf_d0	no_sox17	accessible	enhancer_active	unchanged	64305740	64305796	64305808	+	6.52778	1	6.52778	64305530	64305538	-	9.46591	9.46591	2	64305993	64306007	-	10.0081	7.56909	2	64305897	64305907	+	5.17544	5.17544	1	0.472408957803649	5.28891474512932	9.68004162868446	3.24260465630637	3.08533816701811	3.21336361464631	0.581219039190056	one	low	low	2_5	mid	mid	2_5	mid	mid
chr4	41501769	41502611	transient	no_ptf	no_sox17	moderate	enhancer_poised	unchanged	41502039	41502013	41502025	-	13.1111	3	9.537033	NA	NA	NA	NA	NA	NA	41501908	41501922	-	9.00813	8.37195	4	NA	NA	NA	NA	NA	NA	0.883000074314434	2.6994185074897	2.26563987512581	2.96570139074283	3.84446545038656	2.87995460711232	0.524873074684044	2_5	high	mid	none	none	none	2_5	low	mid
chr4	41504570	41505448	transient	no_ptf	no_sox17	moderate	enhancer_poised	unchanged	41504977	41504963	41504975	-	13.3519	3	11.762357	NA	NA	NA	NA	NA	NA	41504621	41504635	-	7.2439	6.260163	3	NA	NA	NA	NA	NA	NA	0.820032142328165	2.11453580775581	1.02296652503168	1.57376096546631	0.399535532000047	0.81746466579941	0.571121358705466	2_5	high	high	none	none	none	2_5	low	low
chr4	41523138	41523910	early	ectopic_ptf	no_sox17	closed	heterochromatin_fac	unchanged	41523680	41523659	41523671	+	14.5833	4	10.56482	41523205	41523213	-	11.3182	9.585228	6	41523134	41523148	+	5.70732	5.65854	2	NA	NA	NA	NA	NA	NA	0.924314819144008	0.621608198202771	0.561310684263635	0.526722128310008	0.244991689511224	0.502723573584762	0.418036072646921	2_5	high	mid	6_more	high	mid	2_5	low	low
chr4	41567420	41567625	late	no_ptf	no_sox17	closed	heterochromatin_fac	unchanged	41567545	41567524	41567536	+	14.6759	3	10.651227	NA	NA	NA	NA	NA	NA	NA	NA	NA	NA	NA	NA	41567493	41567503	-	5.31579	5.31579	1	2.31365167626762	0.353608458278943	0.782967897859702	0.839913679851673	0.959326560418054	0.920049907831668	0.535324417209439	2_5	high	mid	none	none	none	none	none	none
chr4	41569537	41569813	late	ectopic_ptf	no_sox17	accessible	enhancer_active	unchanged	41569648	41569651	41569663	-	9.36111	1	9.36111	NA	NA	NA	NA	NA	NA	NA	NA	NA	NA	NA	NA	NA	NA	NA	NA	NA	NA	0.859236582671855	30.7135167689292	1.00146341082556	1.10572098274295	3.20810063930371	0.702494332235663	0.397614150463533	one	mid	mid	none	none	none	none	none	none
chr4	41630223	41630495	late	ectopic_ptf	no_sox17	moderate	enhancer_active	unchanged	41630381	NA	NA	NA	NA	NA	NA	NA	NA	NA	NA	NA	NA	41630277	41630291	+	9.80488	6.674798	4	41630410	41630420	-	8.42105	8.42105	1	0.337750795983878	0.741648097909596	4.40407598807522	6.14227056750346	5.15542279495853	3.72294290002044	0.537558868017118	none	none	none	none	none	none	2_5	low	low
chr4	41653888	41654410	transient	no_ptf	no_sox17	moderate	enhancer_active	unchanged	41654309	41653979	41653991	+	12.0833	2	9.2685	41654360	41654368	+	8.88636	8.88636	1	41654344	41654358	+	10.6016	8.95527	2	NA	NA	NA	NA	NA	NA	0.351985503860594	4.73969901261816	2.54493458483239	3.9160348717986	0.525205602380418	1.33822985544267	0.476404542749782	2_5	high	mid	one	low	low	2_5	mid	mid
chr4	41693446	41693760	transient	no_ptf	no_sox17	moderate	enhancer_active	unchanged	41693621	41693586	41693598	+	7.00926	1	7.00926	NA	NA	NA	NA	NA	NA	41693662	41693676	-	11.1789	8.674815	2	NA	NA	NA	NA	NA	NA	0.411679055078701	2.69511282978023	1.99798979369881	2.03163514187197	1.84620252683135	0.837672809758293	0.510288497439089	one	low	low	none	none	none	2_5	mid	mid
chr4	41759948	41760400	early	no_ptf	no_sox17	moderate	promoter	unchanged	41760242	41760134	41760146	-	13.9259	2	10.60184	NA	NA	NA	NA	NA	NA	NA	NA	NA	NA	NA	NA	NA	NA	NA	NA	NA	NA	0.642836638539013	5.47612516374555	5.14049079140042	2.82485476833907	9.52287295178292	7.84075377270878	0.90927265149104	2_5	high	mid	none	none	none	none	none	none
chr4	42877556	42878084	early	ectopic_ptf	no_sox17	closed	heterochromatin_fac	unchanged	42877879	42877725	42877737	-	12.6481	3	10.577133	42877654	42877662	-	11.3409	10.210225	2	NA	NA	NA	NA	NA	NA	42878015	42878025	+	14.3509	14.3509	1	0.667642717677405	0.345875078965873	0.877533080124284	0.820883135251508	0.186013861015077	0.867002449052884	0.460616892040288	2_5	high	mid	2_5	high	high	none	none	none
chr1	64308235	64308500	transient	no_ptf	no_sox17	closed	enhancer_poised	unchanged	64308370	64308334	64308346	+	13.3333	1	13.3333	64308253	64308261	-	7.46591	7.46591	1	64308267	64308281	-	7.55285	7.55285	1	NA	NA	NA	NA	NA	NA	0.83845956875714	1.46737910265348	1.60574583129948	2.71423959544413	0.920366493485913	1.53472038231692	1.09529721214527	one	high	high	one	low	low	one	low	mid
chr4	42986885	42987444	late	ptf_d0	sox17	closed	enhancer_primed	increased	42987161	42986978	42986990	+	9.53704	4	8.06713	42986943	42986951	-	11.9659	10.085225	2	NA	NA	NA	NA	NA	NA	NA	NA	NA	NA	NA	NA	0.301930092877352	0.41515260268551	1.66292262122067	1.29174170548659	0.226570040703585	0.849535644188304	0.523020825242243	2_5	mid	mid	2_5	high	high	none	none	none
chr4	42997355	42998796	early	ectopic_ptf	sox17	moderate	enhancer_primed	unchanged	42998110	42997696	42997708	-	11.1204	5	8.944452	42998446	42998454	-	11.5455	10.53031	3	42998374	42998388	-	10.9593	7.041998	6	42997931	42997941	-	17.9123	17.9123	1	0.23425249398812	0.557236572326931	0.938448055639625	1.60787728275247	1.52972893774312	2.88250233451366	0.547832964408114	2_5	mid	mid	2_5	high	high	6_more	mid	mid
chr4	43000541	43000974	late	no_ptf	sox17	accessible	promoter	unchanged	43000626	43000955	43000967	+	8.40741	1	8.40741	43000824	43000832	+	9.77273	8.579545	2	NA	NA	NA	NA	NA	NA	NA	NA	NA	NA	NA	NA	0.601956439783037	17.8541891972539	2.83149708252122	0.996364519758347	2.92124421111065	3.54517147656409	0.629747067075446	one	low	mid	2_5	mid	low	none	none	none
chr4	43019888	43020341	late	no_ptf	no_sox17	moderate	enhancer_poised	unchanged	43020129	43020203	43020215	+	13.2037	3	10.280863	43020080	43020088	-	11.0795	11.0795	1	NA	NA	NA	NA	NA	NA	NA	NA	NA	NA	NA	NA	0.896088783081395	0.731869181878329	1.24641419415389	2.06299504475234	1.42870170765357	1.84041033544996	0.336982997152625	2_5	high	mid	one	high	high	none	none	none
chr4	43028572	43029213	late	no_ptf	sox17	closed	naive	increased	43028842	43028913	43028925	-	11.6481	6	8.959867	43028659	43028667	+	10.5682	9.10228	2	43028637	43028651	+	6.07317	6.07317	1	NA	NA	NA	NA	NA	NA	0.286640301115803	0.492661185929396	0.740075927065	0.492752231281034	0.240606468623451	0.657146987052732	0.292676304328624	6_more	mid	mid	2_5	mid	mid	one	low	low
chr4	43037682	43038240	early	no_ptf	no_sox17	closed	heterochromatin_fac	unchanged	43038057	43038029	43038041	+	13.6852	1	13.6852	43038160	43038168	-	9.42045	8.926135	2	43038227	43038241	+	5.35772	5.35772	1	43037850	43037860	+	6.94737	6.94737	1	0.631747947909803	0.341384410930199	0.866368092081821	0.984755059437493	0.224877120115808	0.920799573591511	0.474796085797948	one	high	high	2_5	mid	low	one	low	low
chr4	43043850	43044308	late	no_ptf	sox17	accessible	enhancer_active	unchanged	43044113	43043998	43044010	-	7.33333	1	7.33333	43043845	43043853	-	9.65909	9.65909	1	43043980	43043994	-	8.2439	8.2439	1	NA	NA	NA	NA	NA	NA	0.284549277757703	9.79050443809341	4.15160910380786	1.85470805450018	2.04004691206835	1.85846310692393	0.570273867445867	one	low	low	one	mid	mid	one	low	mid
chr4	43063297	43063886	early	no_ptf	sox17	closed	naive	increased	43063630	43063564	43063576	+	9.67593	3	8.59568	43063629	43063637	+	8.28409	8.28409	1	43063491	43063505	+	8.04065	6.463413	3	43063646	43063656	-	6.10526	6.10526	1	0.377235629406863	0.826166676514633	0.436106198750883	0.566008742187659	0.202641086288708	0.404439401547725	0.671116121371547	2_5	mid	mid	one	low	low	2_5	low	low
chr4	43095572	43096166	late	no_ptf	sox17	closed	naive	increased	43095830	43095908	43095920	-	12.8981	6	8.754622	43095809	43095817	-	11.2159	8.753787	3	NA	NA	NA	NA	NA	NA	NA	NA	NA	NA	NA	NA	0.553901537584252	0.35285983541495	0.499316228408645	0.3792852751852	0.284788758961717	0.669660341862293	0.430798206629111	6_more	high	mid	2_5	high	low	none	none	none
chr4	43096603	43096878	late	no_ptf	no_sox17	closed	heterochromatin_fac	increased	43096775	43096692	43096704	-	13.1389	1	13.1389	NA	NA	NA	NA	NA	NA	43096776	43096790	-	5.30894	5.30894	1	NA	NA	NA	NA	NA	NA	2.14423509727673	0.637532691506022	0.7385995599484	0.74636044265672	0.43486148173756	1.03466188826358	0.893410347261287	one	high	high	none	none	none	one	low	low
chr1	64311174	64311933	transient	ptf_d0	no_sox17	moderate	enhancer_primed	unchanged	64311636	64311711	64311723	+	10.0093	2	9.25465	64311258	64311266	-	7.46591	7.46591	1	64311603	64311617	-	13.7154	9.443065	2	64311672	64311682	-	10.6316	9.116973	3	0.757189908635457	2.74595748742714	0.788867288401852	2.02658520349152	0.254384951630335	0.512518274313599	0.518928597686419	2_5	mid	mid	one	low	low	2_5	high	high
chr4	43189666	43190253	early	no_ptf	no_sox17	closed	heterochromatin_fac	unchanged	43190019	43189872	43189884	-	14.2963	8	9.312501	43189918	43189926	-	11.9659	11.76705	2	43190089	43190103	+	8.55285	8.55285	1	NA	NA	NA	NA	NA	NA	0.5350255574587	0.460447677642349	0.615784076290564	0.517541344982733	0.20333151588424	0.581672322250359	0.633054528142935	6_more	high	mid	2_5	high	high	one	low	mid
chr4	43334568	43335086	transient	ptf_d0	no_sox17	moderate	enhancer_poised	unchanged	43334896	43334876	43334888	+	8.50926	3	8.003087	43334690	43334698	+	9.5	8.34091	2	43334908	43334922	-	10.2358	10.2358	1	NA	NA	NA	NA	NA	NA	0.759515468343058	11.5724512666603	2.71273105562039	1.6778609892473	0.436369094783683	0.471798809845071	0.914864896582901	2_5	low	mid	2_5	mid	low	one	mid	high
chr4	43389493	43389738	late	ectopic_ptf	no_sox17	closed	heterochromatin_fac	unchanged	43389595	43389630	43389642	+	10.7037	1	10.7037	NA	NA	NA	NA	NA	NA	43389563	43389577	-	6.5122	6.5122	1	NA	NA	NA	NA	NA	NA	0.749944624551959	0.589426774771927	1.39496063331349	1.17059145706003	0.660683550587775	0.871108255284392	0.695442741361751	one	mid	mid	none	none	none	one	low	low
chr4	43398569	43399196	transient	no_ptf	no_sox17	moderate	enhancer_active	unchanged	43398845	43398807	43398819	-	9.25	3	7.512343	NA	NA	NA	NA	NA	NA	43398826	43398840	+	9.63415	7.77507	3	NA	NA	NA	NA	NA	NA	0.7700780289421	4.35903630511356	4.57840445577148	5.12308498919321	2.61390325555309	2.97783721917378	0.710755478130687	2_5	mid	low	none	none	none	2_5	low	mid
chr4	43431753	43432075	late	no_ptf	sox17	accessible	enhancer_active	unchanged	43431881	NA	NA	NA	NA	NA	NA	NA	NA	NA	NA	NA	NA	43431890	43431904	-	11.6992	10.9187	2	NA	NA	NA	NA	NA	NA	0.285305020209984	8.37103475002043	1.36617968147245	1.81702936239237	0.962265336492615	2.1834405217275	0.671653324807631	none	none	none	none	none	none	2_5	mid	high
chr4	43437742	43438004	late	no_ptf	no_sox17	closed	heterochromatin_fac	unchanged	43437855	43437925	43437937	+	9.18519	2	8.453705	NA	NA	NA	NA	NA	NA	NA	NA	NA	NA	NA	NA	NA	NA	NA	NA	NA	NA	0.554507940113805	0.654146031914584	0.642433671825966	0.83175760280945	0.483407071577496	0.471979785853321	0.570764365852626	2_5	mid	mid	none	none	none	none	none	none
chr4	43459923	43460438	transient	no_ptf	no_sox17	closed	enhancer_primed	unchanged	43460165	43460350	43460362	+	8.4537	2	7.393515	NA	NA	NA	NA	NA	NA	43460204	43460218	+	5.90244	5.90244	1	NA	NA	NA	NA	NA	NA	0.378126346581913	0.760487137582944	0.803333181024394	1.33939679848239	0.325751447457858	0.416120946541771	0.550024341706194	2_5	low	low	none	none	none	one	low	low
chr4	43472640	43472970	late	no_ptf	no_sox17	closed	heterochromatin_const	unchanged	43472796	43472765	43472777	-	7.11111	1	7.11111	NA	NA	NA	NA	NA	NA	43472807	43472821	+	5.7561	5.7561	1	43472827	43472837	-	8.45614	8.45614	1	0.602102860945512	0.369509082286067	0.485363475301667	0.508319376218427	0.426446026320961	0.585858782381991	1.1187886941972	one	low	low	none	none	none	one	low	low
chr4	43490978	43491285	transient	no_ptf	no_sox17	moderate	heterochromatin_const	unchanged	43491102	43491076	43491088	+	12.787	2	11.88425	NA	NA	NA	NA	NA	NA	43491194	43491208	+	6.02439	6.02439	1	NA	NA	NA	NA	NA	NA	1.32224175483997	0.594860070664433	1.38173652412928	0.60783965841727	0.458394751419925	1.18049036626683	1.065267401623	2_5	high	high	none	none	none	one	low	low
chr4	43507755	43507954	transient	no_ptf	no_sox17	moderate	enhancer_poised	unchanged	43507876	43507839	43507851	+	12.3889	1	12.3889	43507851	43507859	+	10.5455	10.5455	1	NA	NA	NA	NA	NA	NA	43507868	43507878	-	10.7193	10.7193	1	1.57819096597114	1.47399124379911	1.38556259781144	3.81499057909042	1.84276093048003	1.85671502426452	1.21114720960667	one	high	high	one	mid	high	none	none	none
chr1	64487739	64488055	late	no_ptf	sox17	closed	heterochromatin_const	unchanged	64487853	64487893	64487905	-	14.1296	3	12.033943	64487757	64487765	+	11.5455	11.5455	1	NA	NA	NA	NA	NA	NA	NA	NA	NA	NA	NA	NA	0.65580466653118	0.312963691184929	0.882813154906187	0.48772642862794	0.310807970303672	0.38382315543406	0.937036142197953	2_5	high	high	one	high	high	none	none	none
chr4	43539926	43540326	late	no_ptf	sox17	closed	heterochromatin_const	unchanged	43540110	43540161	43540173	+	11.2315	3	9.802477	43540091	43540099	-	10.5682	9.022735	2	NA	NA	NA	NA	NA	NA	NA	NA	NA	NA	NA	NA	1.18574648408716	0.219151862705195	1.1647563046703	0.619126738324628	0.565533860333473	0.602806063316882	4.63099728519763	2_5	mid	mid	2_5	mid	mid	none	none	none
chr4	43564162	43564752	late	no_ptf	sox17	moderate	enhancer_primed	unchanged	43564408	43564583	43564595	+	12.2037	3	8.787037	NA	NA	NA	NA	NA	NA	43564422	43564436	+	5.70732	5.70732	1	NA	NA	NA	NA	NA	NA	0.583008515969214	2.26095472956681	0.428766039178129	1.1807026475258	0.438833167425902	0.529269381354342	0.435453137152476	2_5	high	mid	none	none	none	one	low	low
chr4	43594347	43594766	late	no_ptf	no_sox17	closed	heterochromatin_fac	unchanged	43594597	NA	NA	NA	NA	NA	NA	43594539	43594547	+	7.68182	7.625	2	43594662	43594676	+	7.26016	6.609755	2	NA	NA	NA	NA	NA	NA	1.04019866570275	0.336621093297928	0.508995300631778	0.349567267617652	0.28541028037668	0.343028214271931	0.449954941875549	none	none	none	2_5	low	low	2_5	low	low
chr4	43605109	43605532	transient	no_ptf	no_sox17	closed	heterochromatin_fac	unchanged	43605219	43605196	43605208	-	13.2315	2	11.8287	NA	NA	NA	NA	NA	NA	43605494	43605508	-	5.77236	5.77236	1	43605498	43605508	+	5.63158	5.63158	1	0.868730179741038	0.495505300795461	1.28313874010986	1.15300173754252	0.400462956210496	1.10644440033552	0.59032242907247	2_5	high	high	none	none	none	one	low	low
chr4	43694541	43694987	late	no_ptf	sox17	closed	heterochromatin_fac	increased	43694698	43694648	43694660	-	14.9352	2	11.379635	43694625	43694633	+	9.72727	9.00568	2	NA	NA	NA	NA	NA	NA	NA	NA	NA	NA	NA	NA	0.981987423444684	0.595914010982688	0.332124851415971	0.587121371544471	0.395653757292637	0.559798179576901	0.743650947555883	2_5	high	high	2_5	mid	mid	none	none	none
chr4	43738867	43739132	late	no_ptf	no_sox17	closed	enhancer_poised	unchanged	43738996	NA	NA	NA	NA	NA	NA	NA	NA	NA	NA	NA	NA	43739050	43739064	+	5.78049	5.78049	1	43738984	43738994	-	9.35088	9.35088	1	0.894903006858234	0.315945340677521	1.194133229245	2.35245370379784	0.558582043830838	0.73504606450426	0.774114987834011	none	none	none	none	none	none	one	low	low
chr4	43797389	43797757	transient	no_ptf	no_sox17	closed	enhancer_primed	unchanged	43797560	43797717	43797729	-	12.2037	3	10.206803	43797568	43797576	-	7.88636	7.88636	1	NA	NA	NA	NA	NA	NA	NA	NA	NA	NA	NA	NA	0.496413280154658	0.79175514459394	0.838826155782984	1.9764317900105	0.32433586908709	0.457989438095443	0.512111620232628	2_5	high	mid	one	low	low	none	none	none
chr4	43869335	43869704	late	no_ptf	sox17	closed	heterochromatin_fac	unchanged	43869530	43869530	43869542	+	10.3704	1	10.3704	43869633	43869641	+	9.17045	9.17045	1	NA	NA	NA	NA	NA	NA	NA	NA	NA	NA	NA	NA	1.32589730279581	0.505575261508173	0.551364095386176	0.340908762020512	0.714697858337618	0.335118438735962	0.883053936133642	one	mid	mid	one	mid	mid	none	none	none
chr1	64496682	64497243	early	no_ptf	sox17	closed	heterochromatin_fac	decreased	64496962	64496993	64497005	+	11.6111	3	9.589503	NA	NA	NA	NA	NA	NA	NA	NA	NA	NA	NA	NA	NA	NA	NA	NA	NA	NA	0.655031846756611	0.482803377631558	0.528687771256212	0.591524212076693	0.25043829060987	0.52661670358795	0.508921252885232	2_5	mid	mid	none	none	none	none	none	none
chr4	43906703	43907259	late	no_ptf	no_sox17	closed	heterochromatin_fac	unchanged	43906941	43906940	43906952	-	10.1019	1	10.1019	43907016	43907024	-	8.97727	8.97727	1	NA	NA	NA	NA	NA	NA	NA	NA	NA	NA	NA	NA	0.826153026147615	1.30674988664278	0.653389974524027	0.533613507889367	0.352876492047016	0.612074769184784	0.588849356546183	one	mid	mid	one	low	low	none	none	none
chr4	43949291	43949650	late	ectopic_ptf	sox17	closed	naive	unchanged	43949517	43949471	43949483	-	11.6296	1	11.6296	43949309	43949317	-	8.65909	8.17803	3	43949428	43949442	-	6.38211	5.861785	2	NA	NA	NA	NA	NA	NA	0.404682674957708	0.519658137873304	0.627608061511816	0.31245540523654	0.409061342302198	0.619844353259627	0.560771986065006	one	mid	high	2_5	low	low	2_5	low	low
chr4	43950111	43951329	early	ectopic_ptf	sox17	closed	enhancer_primed	unchanged	43950596	43950516	43950528	-	8.88889	4	7.73611	43950775	43950783	-	9.19318	8.38068	2	43951155	43951169	+	7.26016	6.364226	5	43950504	43950514	+	9.94737	8.40351	2	0.383271812094903	0.575300535781099	0.624251491197347	0.776102648049476	0.298273005609824	0.616831258091985	0.65250100296731	2_5	low	low	2_5	mid	low	2_5	low	low
chr4	43952785	43953155	transient	no_ptf	no_sox17	closed	heterochromatin_const	unchanged	43952959	43952937	43952949	+	7.60185	1	7.60185	NA	NA	NA	NA	NA	NA	NA	NA	NA	NA	NA	NA	NA	NA	NA	NA	NA	NA	0.67067008727537	0.329562154471357	0.604441322930754	1.13667096380449	0.409126217728835	0.59500955687513	0.915529609444281	one	low	low	none	none	none	none	none	none
chr4	43958406	43959498	transient	ectopic_ptf	sox17	moderate	enhancer_poised	unchanged	43958685	43958677	43958689	+	12.5463	2	9.62037	43958429	43958437	+	12.8295	9.434648	4	43959267	43959281	+	14.9593	8.482367	3	NA	NA	NA	NA	NA	NA	1.4027881487508	0.519727357229503	1.52037115514664	3.03672234183096	5.95465851045523	3.09707024084596	0.715310743134326	2_5	high	mid	2_5	high	mid	2_5	high	mid
chr4	43960075	43960482	early	no_ptf	no_sox17	moderate	enhancer_poised	unchanged	43960207	43960308	43960320	-	12.7778	2	10.27779	NA	NA	NA	NA	NA	NA	NA	NA	NA	NA	NA	NA	NA	NA	NA	NA	NA	NA	0.88711470625431	0.740036160002686	2.5676614506487	2.68436484102111	1.81964289579368	2.85144329276432	0.424202170722182	2_5	high	mid	none	none	none	none	none	none
chr4	43964111	43964864	early	no_ptf	sox17	moderate	enhancer_active	unchanged	43964430	43964418	43964430	-	8.15741	2	7.203705	NA	NA	NA	NA	NA	NA	43964329	43964343	-	6.82927	6.588077	3	NA	NA	NA	NA	NA	NA	0.448283989159204	1.02978923254364	7.12610421243359	5.17074607280665	1.3790292918081	3.54090043656629	0.614746407307337	2_5	low	low	none	none	none	2_5	low	low
chr4	43977365	43977886	transient	ectopic_ptf	no_sox17	closed	enhancer_poised	unchanged	43977509	43977496	43977508	+	6.48148	1	6.48148	43977570	43977578	+	10.0114	9.5057	2	43977646	43977660	+	8.52033	8.52033	1	NA	NA	NA	NA	NA	NA	0.705322199674585	1.13355805150592	2.93730366428501	4.9744628818142	1.16932571980156	1.72659535617532	0.793837218101537	one	low	low	2_5	mid	mid	one	low	mid
chr4	43978630	43978981	transient	no_ptf	no_sox17	moderate	enhancer_active	unchanged	43978784	43978975	43978981	+	10.1389	2	9.625005	43978935	43978943	+	8.51136	8.51136	1	NA	NA	NA	NA	NA	NA	NA	NA	NA	NA	NA	NA	0.675639022271886	1.4312053893939	7.98854584086202	4.56079408585567	2.13923395816994	4.08679106032641	0.856011539770182	2_5	mid	mid	one	low	low	none	none	none
chr1	64498284	64498976	transient	no_ptf	sox17	closed	heterochromatin_const	unchanged	64498700	64498715	64498727	+	8.49074	5	7.614814	64498763	64498771	-	11.25	9.560593	3	64498656	64498670	-	6.39837	6.39837	1	NA	NA	NA	NA	NA	NA	0.536437656542223	0.533496117327308	0.64217203929851	0.617754141638838	0.304198227116379	0.700233263024805	1.10038943744133	2_5	low	low	2_5	high	mid	one	low	low
chr4	43981979	43982448	transient	no_ptf	no_sox17	moderate	enhancer_poised	unchanged	43982098	43982091	43982103	+	12	1	12	NA	NA	NA	NA	NA	NA	43982074	43982088	-	8.0813	8.0813	1	43981983	43981993	+	6.94737	6.94737	1	1.18850660192978	2.62026871780522	2.12987617863238	3.740144867799	2.19003175715145	4.33600391290542	0.437399726601307	one	high	high	none	none	none	one	low	mid
chr4	44003921	44004662	early	ectopic_ptf	no_sox17	moderate	promoter	unchanged	44004354	44004373	44004385	+	13.3889	1	13.3889	NA	NA	NA	NA	NA	NA	44004047	44004061	-	5.20325	5.20325	1	44004478	44004488	-	11.0877	11.0877	1	0.691975636086742	1.48934238835216	2.2997738150905	2.19125166718478	10.9449375247216	4.370739197313	0.727627142565016	one	high	high	none	none	none	one	low	low
chr4	44154891	44155207	late	no_ptf	no_sox17	closed	heterochromatin_fac	unchanged	44155068	44155101	44155113	+	10.8889	1	10.8889	NA	NA	NA	NA	NA	NA	44155081	44155095	-	6.12195	6.12195	1	NA	NA	NA	NA	NA	NA	0.797806354158927	0.277407421145816	0.673830882129829	1.13335536672834	0.378439580626041	0.596867819954089	0.568872279415104	one	mid	mid	none	none	none	one	low	low
chr4	44160873	44161751	early	no_ptf	sox17	moderate	enhancer_primed	increased	44161351	44161254	44161266	+	14.0556	3	9.302483	44161235	44161243	-	8.26136	8.26136	1	44161417	44161431	+	6.65854	6.65854	1	NA	NA	NA	NA	NA	NA	0.391771098430337	1.18335243214902	0.797560981872272	1.43168622073698	1.02124390575438	1.64012708568904	0.511766613305342	2_5	high	mid	one	low	low	one	low	low
chr4	44183896	44184256	transient	no_ptf	no_sox17	closed	heterochromatin_fac	unchanged	44184047	44184057	44184069	+	14.3426	3	13.833333	NA	NA	NA	NA	NA	NA	NA	NA	NA	NA	NA	NA	NA	NA	NA	NA	NA	NA	0.682471187025739	0.444862441747947	1.25234081862845	0.785001928584664	0.331543332844581	0.751824677351394	0.623137655602264	2_5	high	high	none	none	none	none	none	none
chr4	44204990	44205466	late	no_ptf	sox17	closed	enhancer_poised	unchanged	44205282	44205232	44205244	-	10.0185	2	9.15277	NA	NA	NA	NA	NA	NA	NA	NA	NA	NA	NA	NA	NA	NA	NA	NA	NA	NA	1.30949929882655	0.648099303888483	0.998696910553882	1.78087307568306	0.41020886030092	1.15557535512472	0.46660149380501	2_5	mid	mid	none	none	none	none	none	none
chr4	44207204	44207460	late	no_ptf	sox17	closed	heterochromatin_fac	unchanged	44207343	44207357	44207369	+	7.99074	1	7.99074	44207292	44207300	-	9.23864	9.23864	1	NA	NA	NA	NA	NA	NA	NA	NA	NA	NA	NA	NA	0.984792218414926	0.208529269569351	1.28798082829602	0.394071648463398	0.68382440769552	0.859904412388863	0.661873605531699	one	low	low	one	mid	mid	none	none	none
chr4	44252395	44252895	transient	no_ptf	no_sox17	moderate	enhancer_active	unchanged	44252554	44252420	44252432	-	7.72222	2	7.703705	44252880	44252888	-	8.93182	8.344697	3	44252528	44252542	+	9.05691	7.669377	3	NA	NA	NA	NA	NA	NA	0.645200665480182	3.36031051923826	7.729762421787	2.69557040445222	2.62527761553018	3.31797932248484	0.564783578023728	2_5	low	low	2_5	low	low	2_5	low	mid
chr4	44253100	44253863	transient	ptf_d0	no_sox17	closed	enhancer_active	unchanged	44253630	44253687	44253699	+	9.37037	2	8.36574	NA	NA	NA	NA	NA	NA	44253646	44253660	+	10.561	8.29676	2	44253199	44253209	-	8.92982	8.92982	1	0.392008507380692	0.88450742881962	3.34361309478269	2.70698808043984	2.41652713002299	1.45009398804477	0.449817495797346	2_5	mid	mid	none	none	none	2_5	mid	mid
chr1	64524479	64524891	transient	no_ptf	no_sox17	moderate	heterochromatin_const	unchanged	64524771	64524586	64524598	-	7.06481	3	6.62963	NA	NA	NA	NA	NA	NA	64524758	64524772	-	13.748	9.23036	3	64524827	64524837	-	6.10526	6.10526	1	0.668943324084573	3.52833927675248	1.52082033558295	1.58911307739638	0.333712796227879	0.680694241942973	0.994956923807041	2_5	low	low	none	none	none	2_5	high	high
chr4	44260027	44260733	early	no_ptf	sox17	moderate	enhancer_primed	unchanged	44260398	44260379	44260391	-	12.9074	3	11.330247	44260257	44260265	+	10.0568	8.74999	2	44260634	44260648	-	9.56911	7.85908	3	NA	NA	NA	NA	NA	NA	0.499313533900382	2.88990109111882	0.666393844533533	1.76088660659339	0.550017452806196	0.859493379523602	0.712744735553145	2_5	high	high	2_5	mid	low	2_5	low	mid
chr4	44301089	44301599	transient	no_ptf	no_sox17	moderate	promoter	unchanged	44301396	44301339	44301351	-	6.4537	1	6.4537	NA	NA	NA	NA	NA	NA	NA	NA	NA	NA	NA	NA	NA	NA	NA	NA	NA	NA	0.43567016807969	3.73179468385249	4.77915846307988	0.928714469886457	33.2431370536324	17.4048709995652	0.729526316486029	one	low	low	none	none	none	none	none	none
chr4	44316510	44316811	late	no_ptf	sox17	closed	heterochromatin_const	unchanged	44316672	NA	NA	NA	NA	NA	NA	44316671	44316679	+	9.26136	8.3125	2	NA	NA	NA	NA	NA	NA	NA	NA	NA	NA	NA	NA	0.610420043239967	0.683267483169253	0.734479182464714	1.08364716101873	0.703243830210023	1.23253859851481	0.78743512211706	none	none	none	2_5	mid	low	none	none	none
chr4	44362630	44362858	late	no_ptf	no_sox17	closed	heterochromatin_const	unchanged	44362754	44362753	44362765	+	13.0463	2	9.810185	44362697	44362705	+	9.96591	8.507577	3	NA	NA	NA	NA	NA	NA	NA	NA	NA	NA	NA	NA	0.402930774156205	0.384476952114377	0.845353598535728	0.60664411820057	0.430768941298072	0.749450381802768	1.05674959274988	2_5	high	mid	2_5	mid	low	none	none	none
chr4	44543713	44544165	transient	no_ptf	no_sox17	moderate	enhancer_active	unchanged	44543962	44543959	44543971	+	6.68519	1	6.68519	44543829	44543837	-	7.94318	7.94318	1	NA	NA	NA	NA	NA	NA	44543857	44543867	+	8.64912	7.122805	2	0.931163119098807	5.77327913418195	12.1687827636602	3.32412546076841	1.83071579959726	1.73918175214883	0.763723363621226	one	low	low	one	low	low	none	none	none
chr4	44555725	44556001	transient	no_ptf	no_sox17	moderate	enhancer_active	unchanged	44555851	44555908	44555920	-	6.39815	1	6.39815	44555988	44555996	-	11.4545	11.4545	1	44555773	44555787	-	15.0163	15.0163	1	44555991	44556001	-	16.3684	16.3684	1	0.665711713823297	7.71795804706072	2.95985684061974	3.30251235299825	1.97488370394719	1.74928906137695	0.61327046681267	one	low	low	one	high	high	one	high	high
chr4	44872091	44872490	late	no_ptf	no_sox17	closed	naive	increased	44872292	44872252	44872264	-	12.2222	2	10.194435	NA	NA	NA	NA	NA	NA	44872095	44872109	-	9.93496	9.93496	1	NA	NA	NA	NA	NA	NA	0.326625486749444	0.315471746759241	0.320645978558003	0.224544344695094	0.246153680741756	0.244094244478232	0.44228975504412	2_5	high	mid	none	none	none	one	low	high
chr4	45005425	45005763	late	no_ptf	no_sox17	closed	enhancer_poised	unchanged	45005589	NA	NA	NA	NA	NA	NA	45005473	45005481	-	12.25	12.25	1	NA	NA	NA	NA	NA	NA	45005468	45005478	+	5.35088	5.35088	1	0.973424595636231	0.438889910123246	1.14446982360291	1.67714158382867	0.497705948959636	0.940398995655959	0.665798375558399	none	none	none	one	high	high	none	none	none
chr1	64601377	64602100	late	no_ptf	sox17	closed	heterochromatin_fac	unchanged	64601745	64601798	64601810	+	10.2315	2	8.898155	64601995	64602003	+	9.28409	9.28409	1	64601522	64601536	-	8.04878	6.5561	5	NA	NA	NA	NA	NA	NA	0.614638411398734	0.678488799819715	1.08270037358345	0.774593416665001	0.312640651587757	0.391557699636463	0.513540922212391	2_5	mid	mid	one	mid	mid	2_5	low	low
[truncated: 42,235 more rows]
[truncated: 55 more columns]

## Sheet: dev corr Fig1C
gene_name	cluster	stage	log2FC
[truncated: 18,855 more rows]
